# Supplementary material for: Computational screening and molecular dynamics of natural compounds targeting the SH2 domain of STAT3: a multitarget approach using network pharmacology
Source: Mol Divers. 2025 Jan 9;29(6):5607–33. doi: 10.1007/s11030-024-11075-5 (PMC12638358; doi:10.1007/s11030-024-11075-5)
Supplement: Supplementary file 2 — Supplementary file2 (XLSX 2202 KB) [file 11030_2024_11075_MOESM2_ESM.xlsx]

## Sheet: GeneCards-SearchResults
Caners related genes
Gene Symbol	Description	Category	Uniprot ID	Gifts	GC Id	Relevance score	GeneCards Link
BRCA2	BRCA2 DNA Repair Associated	Protein Coding	P51587	60	GC13P032315	297.025	https://www.genecards.org/cgi-bin/carddisp.pl?gene=BRCA2
BRCA1	BRCA1 DNA Repair Associated	Protein Coding	P38398	63	GC17M043044	292.945	https://www.genecards.org/cgi-bin/carddisp.pl?gene=BRCA1
ATM	ATM Serine/Threonine Kinase	Protein Coding	Q13315	66	GC11P108223	195.102	https://www.genecards.org/cgi-bin/carddisp.pl?gene=ATM
MSH6	MutS Homolog 6	Protein Coding	P52701	62	GC02P047695	179.042	https://www.genecards.org/cgi-bin/carddisp.pl?gene=MSH6
MSH2	MutS Homolog 2	Protein Coding	P43246	60	GC02P047403	172.56	https://www.genecards.org/cgi-bin/carddisp.pl?gene=MSH2
TP53	Tumor Protein P53	Protein Coding	P04637	66	GC17M007661	172.083	https://www.genecards.org/cgi-bin/carddisp.pl?gene=TP53
PALB2	Partner And Localizer Of BRCA2	Protein Coding	Q86YC2	57	GC16M023603	171.885	https://www.genecards.org/cgi-bin/carddisp.pl?gene=PALB2
MLH1	MutL Homolog 1	Protein Coding	P40692	62	GC03P036993	169.572	https://www.genecards.org/cgi-bin/carddisp.pl?gene=MLH1
CDH1	Cadherin 1	Protein Coding	P12830	62	GC16P068737	168.812	https://www.genecards.org/cgi-bin/carddisp.pl?gene=CDH1
APC	APC Regulator Of WNT Signaling Pathway	Protein Coding	P25054	62	GC05P112707	165.002	https://www.genecards.org/cgi-bin/carddisp.pl?gene=APC
CHEK2	Checkpoint Kinase 2	Protein Coding	O96017	67	GC22M028687	161.499	https://www.genecards.org/cgi-bin/carddisp.pl?gene=CHEK2
BRIP1	BRCA1 Interacting Helicase 1	Protein Coding	Q9BX63	62	GC17M061679	156.359	https://www.genecards.org/cgi-bin/carddisp.pl?gene=BRIP1
PMS2	PMS1 Homolog 2, Mismatch Repair System Component	Protein Coding	P54278	62	GC07M005973	142.466	https://www.genecards.org/cgi-bin/carddisp.pl?gene=PMS2
BARD1	BRCA1 Associated RING Domain 1	Protein Coding	Q99728	59	GC02M214725	136.582	https://www.genecards.org/cgi-bin/carddisp.pl?gene=BARD1
PTEN	Phosphatase And Tensin Homolog	Protein Coding	P60484	65	GC10P112611	128.021	https://www.genecards.org/cgi-bin/carddisp.pl?gene=PTEN
EGFR	Epidermal Growth Factor Receptor	Protein Coding	P00533	68	GC07P055019	126.612	https://www.genecards.org/cgi-bin/carddisp.pl?gene=EGFR
POLD1	DNA Polymerase Delta 1, Catalytic Subunit	Protein Coding	P28340	59	GC19P123479	124.335	https://www.genecards.org/cgi-bin/carddisp.pl?gene=POLD1
NF1	Neurofibromin 1	Protein Coding	P21359	60	GC17P031094	123.3	https://www.genecards.org/cgi-bin/carddisp.pl?gene=NF1
C11orf65	Chromosome 11 Open Reading Frame 65	Protein Coding	Q8NCR3	43	GC11M108308	120.882	https://www.genecards.org/cgi-bin/carddisp.pl?gene=C11orf65
DICER1	Dicer 1, Ribonuclease III	Protein Coding	Q9UPY3	61	GC14M095086	117.901	https://www.genecards.org/cgi-bin/carddisp.pl?gene=DICER1
AXIN2	Axin 2	Protein Coding	Q9Y2T1	63	GC17M065528	116.829	https://www.genecards.org/cgi-bin/carddisp.pl?gene=AXIN2
POLE	DNA Polymerase Epsilon, Catalytic Subunit	Protein Coding	Q07864	60	GC12M132789	114.605	https://www.genecards.org/cgi-bin/carddisp.pl?gene=POLE
RAD50	RAD50 Double Strand Break Repair Protein	Protein Coding	Q92878	63	GC05P132556	113.537	https://www.genecards.org/cgi-bin/carddisp.pl?gene=RAD50
LOC126862571	BRD4-Independent Group 4 Enhancer GRCh37_chr17:41243136-41244335	Functional Element		10	GC17P125309	109.078	https://www.genecards.org/cgi-bin/carddisp.pl?gene=LOC126862571
MET	MET Proto-Oncogene, Receptor Tyrosine Kinase	Protein Coding	P08581	67	GC07P116672	107.941	https://www.genecards.org/cgi-bin/carddisp.pl?gene=MET
TSC2	TSC Complex Subunit 2	Protein Coding	P49815	64	GC16P095809	107.562	https://www.genecards.org/cgi-bin/carddisp.pl?gene=TSC2
CDKN2A	Cyclin Dependent Kinase Inhibitor 2A	Protein Coding	Q8N726	64	GC09M021967	105.018	https://www.genecards.org/cgi-bin/carddisp.pl?gene=CDKN2A
STK11	Serine/Threonine Kinase 11	Protein Coding	Q15831	63	GC19P001177	103.45	https://www.genecards.org/cgi-bin/carddisp.pl?gene=STK11
NBN	Nibrin	Protein Coding	O60934	62	GC08M089933	100.347	https://www.genecards.org/cgi-bin/carddisp.pl?gene=NBN
RET	Ret Proto-Oncogene	Protein Coding	P07949	67	GC10P044766	99.2153	https://www.genecards.org/cgi-bin/carddisp.pl?gene=RET
ALK	ALK Receptor Tyrosine Kinase	Protein Coding	Q9UM73	64	GC02M029190	98.962	https://www.genecards.org/cgi-bin/carddisp.pl?gene=ALK
MUTYH	MutY DNA Glycosylase	Protein Coding	Q9UIF7	58	GC01M045329	98.4988	https://www.genecards.org/cgi-bin/carddisp.pl?gene=MUTYH
RB1	RB Transcriptional Corepressor 1	Protein Coding	P06400	62	GC13P048303	98.1404	https://www.genecards.org/cgi-bin/carddisp.pl?gene=RB1
RAD51D	RAD51 Paralog D	Protein Coding	O75771	53	GC17M035092	98.0034	https://www.genecards.org/cgi-bin/carddisp.pl?gene=RAD51D
SMARCA4	SWI/SNF Related, Matrix Associated, Actin Dependent Regulator Of Chromatin, Subfamily A, Member 4	Protein Coding	P51532	64	GC19P122306	97.676	https://www.genecards.org/cgi-bin/carddisp.pl?gene=SMARCA4
SMAD4	SMAD Family Member 4	Protein Coding	Q13485	66	GC18P051028	94.2653	https://www.genecards.org/cgi-bin/carddisp.pl?gene=SMAD4
BAP1	BRCA1 Associated Protein 1	Protein Coding	Q92560	60	GC03M052401	93.6776	https://www.genecards.org/cgi-bin/carddisp.pl?gene=BAP1
BLM	BLM RecQ Like Helicase	Protein Coding	P54132	62	GC15P090717	92.9761	https://www.genecards.org/cgi-bin/carddisp.pl?gene=BLM
RAD51C	RAD51 Paralog C	Protein Coding	O43502	55	GC17P058692	92.5643	https://www.genecards.org/cgi-bin/carddisp.pl?gene=RAD51C
TERT	Telomerase Reverse Transcriptase	Protein Coding	O14746	64	GC05M001253	92.3862	https://www.genecards.org/cgi-bin/carddisp.pl?gene=TERT
PTCH1	Patched 1	Protein Coding	Q13635	64	GC09M095442	91.8861	https://www.genecards.org/cgi-bin/carddisp.pl?gene=PTCH1
MSH3	MutS Homolog 3	Protein Coding	P20585	55	GC05P080654	91.6568	https://www.genecards.org/cgi-bin/carddisp.pl?gene=MSH3
BRAF	B-Raf Proto-Oncogene, Serine/Threonine Kinase	Protein Coding	P15056	67	GC07M140778	90.1503	https://www.genecards.org/cgi-bin/carddisp.pl?gene=BRAF
PIK3CA	Phosphatidylinositol-4,5-Bisphosphate 3-Kinase Catalytic Subunit Alpha	Protein Coding	P42336	66	GC03P179148	89.8331	https://www.genecards.org/cgi-bin/carddisp.pl?gene=PIK3CA
KRAS	KRAS Proto-Oncogene, GTPase	Protein Coding	P01116	66	GC12M031027	88.2577	https://www.genecards.org/cgi-bin/carddisp.pl?gene=KRAS
RAD51L3-RFFL	RAD51L3-RFFL Readthrough	RNA Gene		18	GC17M035009	86.0947	https://www.genecards.org/cgi-bin/carddisp.pl?gene=RAD51L3-RFFL
ERBB2	Erb-B2 Receptor Tyrosine Kinase 2	Protein Coding	P04626	68	GC17P039687	85.897	https://www.genecards.org/cgi-bin/carddisp.pl?gene=ERBB2
KIT	KIT Proto-Oncogene, Receptor Tyrosine Kinase	Protein Coding	P10721	66	GC04P054657	84.554	https://www.genecards.org/cgi-bin/carddisp.pl?gene=KIT
TSC1	TSC Complex Subunit 1	Protein Coding	Q92574	61	GC09M132891	81.7936	https://www.genecards.org/cgi-bin/carddisp.pl?gene=TSC1
MRE11	MRE11 Homolog, Double Strand Break Repair Nuclease	Protein Coding	P49959	61	GC11M129626	81.7341	https://www.genecards.org/cgi-bin/carddisp.pl?gene=MRE11
PDGFRA	Platelet Derived Growth Factor Receptor Alpha	Protein Coding	P16234	66	GC04P054229	81.171	https://www.genecards.org/cgi-bin/carddisp.pl?gene=PDGFRA
BMPR1A	Bone Morphogenetic Protein Receptor Type 1A	Protein Coding	P36894	64	GC10P112550	79.9934	https://www.genecards.org/cgi-bin/carddisp.pl?gene=BMPR1A
EPCAM	Epithelial Cell Adhesion Molecule	Protein Coding	P16422	61	GC02P047345	78.6881	https://www.genecards.org/cgi-bin/carddisp.pl?gene=EPCAM
CTNNB1	Catenin Beta 1	Protein Coding	P35222	66	GC03P041194	76.9486	https://www.genecards.org/cgi-bin/carddisp.pl?gene=CTNNB1
CDK4	Cyclin Dependent Kinase 4	Protein Coding	P11802	67	GC12M059651	74.9728	https://www.genecards.org/cgi-bin/carddisp.pl?gene=CDK4
FH	Fumarate Hydratase	Protein Coding	P07954	59	GC01M241499	74.1317	https://www.genecards.org/cgi-bin/carddisp.pl?gene=FH
SDHA	Succinate Dehydrogenase Complex Flavoprotein Subunit A	Protein Coding	P31040	60	GC05P000232	74.0047	https://www.genecards.org/cgi-bin/carddisp.pl?gene=SDHA
AKT1	AKT Serine/Threonine Kinase 1	Protein Coding	P31749	66	GC14M104769	73.4843	https://www.genecards.org/cgi-bin/carddisp.pl?gene=AKT1
FLCN	Folliculin	Protein Coding	Q8NFG4	55	GC17M017212	73.191	https://www.genecards.org/cgi-bin/carddisp.pl?gene=FLCN
CTNNA1	Catenin Alpha 1	Protein Coding	P35221	59	GC05P138710	72.678	https://www.genecards.org/cgi-bin/carddisp.pl?gene=CTNNA1
MEN1	Menin 1	Protein Coding	O00255	58	GC11M064803	72.4247	https://www.genecards.org/cgi-bin/carddisp.pl?gene=MEN1
FANCC	FA Complementation Group C	Protein Coding	Q00597	60	GC09M095099	70.2769	https://www.genecards.org/cgi-bin/carddisp.pl?gene=FANCC
CDKN1B	Cyclin Dependent Kinase Inhibitor 1B	Protein Coding	P46527	62	GC12P043095	69.3009	https://www.genecards.org/cgi-bin/carddisp.pl?gene=CDKN1B
ESR1	Estrogen Receptor 1	Protein Coding	P03372	67	GC06P151656	68.3961	https://www.genecards.org/cgi-bin/carddisp.pl?gene=ESR1
VHL	Von Hippel-Lindau Tumor Suppressor	Protein Coding	P40337	60	GC03P022792	66.5406	https://www.genecards.org/cgi-bin/carddisp.pl?gene=VHL
SDHB	Succinate Dehydrogenase Complex Iron Sulfur Subunit B	Protein Coding	P21912	62	GC01M019397	66.3264	https://www.genecards.org/cgi-bin/carddisp.pl?gene=SDHB
HRAS	HRas Proto-Oncogene, GTPase	Protein Coding	P01112	65	GC11M012501	65.8979	https://www.genecards.org/cgi-bin/carddisp.pl?gene=HRAS
HOXB13	Homeobox B13	Protein Coding	Q92826	54	GC17M085564	65.192	https://www.genecards.org/cgi-bin/carddisp.pl?gene=HOXB13
H19	H19 Imprinted Maternally Expressed Transcript	RNA Gene		36	GC11M001995	63.9879	https://www.genecards.org/cgi-bin/carddisp.pl?gene=H19
AR	Androgen Receptor	Protein Coding	P10275	64	GC0XP067544	63.9817	https://www.genecards.org/cgi-bin/carddisp.pl?gene=AR
CCND1	Cyclin D1	Protein Coding	P24385	66	GC11P069641	63.311	https://www.genecards.org/cgi-bin/carddisp.pl?gene=CCND1
FGFR3	Fibroblast Growth Factor Receptor 3	Protein Coding	P22607	68	GC04P004728	62.3784	https://www.genecards.org/cgi-bin/carddisp.pl?gene=FGFR3
FGFR2	Fibroblast Growth Factor Receptor 2	Protein Coding	P21802	68	GC10M121478	62.3345	https://www.genecards.org/cgi-bin/carddisp.pl?gene=FGFR2
ATR	ATR Serine/Threonine Kinase	Protein Coding	Q13535	66	GC03M142449	61.8288	https://www.genecards.org/cgi-bin/carddisp.pl?gene=ATR
MYC	MYC Proto-Oncogene, BHLH Transcription Factor	Protein Coding	P01106	66	GC08P127735	60.1277	https://www.genecards.org/cgi-bin/carddisp.pl?gene=MYC
NTHL1	Nth Like DNA Glycosylase 1	Protein Coding	P78549	56	GC16M025583	60.0804	https://www.genecards.org/cgi-bin/carddisp.pl?gene=NTHL1
NRAS	NRAS Proto-Oncogene, GTPase	Protein Coding	P01111	63	GC01M114704	58.2761	https://www.genecards.org/cgi-bin/carddisp.pl?gene=NRAS
NF2	NF2, Moesin-Ezrin-Radixin Like (MERLIN) Tumor Suppressor	Protein Coding	P35240	62	GC22P029603	58.2641	https://www.genecards.org/cgi-bin/carddisp.pl?gene=NF2
MIR21	MicroRNA 21	RNA Gene		33	GC17P123488	58.1547	https://www.genecards.org/cgi-bin/carddisp.pl?gene=MIR21
MLH3	MutL Homolog 3	Protein Coding	Q9UHC1	51	GC14M075013	58.102	https://www.genecards.org/cgi-bin/carddisp.pl?gene=MLH3
RUNX1	RUNX Family Transcription Factor 1	Protein Coding	Q01196	63	GC21M034787	57.6798	https://www.genecards.org/cgi-bin/carddisp.pl?gene=RUNX1
SDHD	Succinate Dehydrogenase Complex Subunit D	Protein Coding	O14521	57	GC11P112613	57.4291	https://www.genecards.org/cgi-bin/carddisp.pl?gene=SDHD
LZTR1	Leucine Zipper Like Post Translational Regulator 1	Protein Coding	Q8N653	55	GC22P075449	56.1442	https://www.genecards.org/cgi-bin/carddisp.pl?gene=LZTR1
SDHC	Succinate Dehydrogenase Complex Subunit C	Protein Coding	Q99643	55	GC01P161314	56.0876	https://www.genecards.org/cgi-bin/carddisp.pl?gene=SDHC
AOPEP	Aminopeptidase O (Putative)	Protein Coding	Q8N6M6	50	GC09P102152	54.4558	https://www.genecards.org/cgi-bin/carddisp.pl?gene=AOPEP
XRCC2	X-Ray Repair Cross Complementing 2	Protein Coding	O43543	53	GC07M152644	54.1696	https://www.genecards.org/cgi-bin/carddisp.pl?gene=XRCC2
UCA1	Urothelial Cancer Associated 1	RNA Gene		32	GC19P131723	54.1143	https://www.genecards.org/cgi-bin/carddisp.pl?gene=UCA1
POT1	Protection Of Telomeres 1	Protein Coding	Q9NUX5	55	GC07M124822	53.9218	https://www.genecards.org/cgi-bin/carddisp.pl?gene=POT1
CDC73	Cell Division Cycle 73	Protein Coding	Q6P1J9	58	GC01P193121	53.7683	https://www.genecards.org/cgi-bin/carddisp.pl?gene=CDC73
MEG3	Maternally Expressed 3	RNA Gene		37	GC14P117888	53.4892	https://www.genecards.org/cgi-bin/carddisp.pl?gene=MEG3
PVT1	Pvt1 Oncogene	RNA Gene		35	GC08P128175	53.3971	https://www.genecards.org/cgi-bin/carddisp.pl?gene=PVT1
GAS5	Growth Arrest Specific 5	RNA Gene		33	GC01M173947	53.1755	https://www.genecards.org/cgi-bin/carddisp.pl?gene=GAS5
TGFBR2	Transforming Growth Factor Beta Receptor 2	Protein Coding	P37173	65	GC03P030623	52.953	https://www.genecards.org/cgi-bin/carddisp.pl?gene=TGFBR2
CCAT1	Colon Cancer Associated Transcript 1	RNA Gene		23	GC08M127207	52.8117	https://www.genecards.org/cgi-bin/carddisp.pl?gene=CCAT1
SMARCB1	SWI/SNF Related, Matrix Associated, Actin Dependent Regulator Of Chromatin, Subfamily B, Member 1	Protein Coding	Q12824	59	GC22P023786	51.9062	https://www.genecards.org/cgi-bin/carddisp.pl?gene=SMARCB1
SUFU	SUFU Negative Regulator Of Hedgehog Signaling	Protein Coding	Q9UMX1	55	GC10P113124	51.4397	https://www.genecards.org/cgi-bin/carddisp.pl?gene=SUFU
MALAT1	Metastasis Associated Lung Adenocarcinoma Transcript 1	RNA Gene		33	GC11P094626	50.4676	https://www.genecards.org/cgi-bin/carddisp.pl?gene=MALAT1
MTOR	Mechanistic Target Of Rapamycin Kinase	Protein Coding	P42345	68	GC01M011106	50.0309	https://www.genecards.org/cgi-bin/carddisp.pl?gene=MTOR
PRKAR1A	Protein Kinase CAMP-Dependent Type I Regulatory Subunit Alpha	Protein Coding	P10644	64	GC17P123720	49.7493	https://www.genecards.org/cgi-bin/carddisp.pl?gene=PRKAR1A
MDM2	MDM2 Proto-Oncogene	Protein Coding	Q00987	67	GC12P068808	49.6268	https://www.genecards.org/cgi-bin/carddisp.pl?gene=MDM2
TMEM127	Transmembrane Protein 127	Protein Coding	O75204	51	GC02M096248	48.9065	https://www.genecards.org/cgi-bin/carddisp.pl?gene=TMEM127
HOTAIR	HOX Transcript Antisense RNA	RNA Gene		32	GC12M053962	48.762	https://www.genecards.org/cgi-bin/carddisp.pl?gene=HOTAIR
SRC	SRC Proto-Oncogene, Non-Receptor Tyrosine Kinase	Protein Coding	P12931	64	GC20P037344	48.5209	https://www.genecards.org/cgi-bin/carddisp.pl?gene=SRC
ERCC2	ERCC Excision Repair 2, TFIIH Core Complex Helicase Subunit	Protein Coding	P18074	61	GC19M045349	47.9153	https://www.genecards.org/cgi-bin/carddisp.pl?gene=ERCC2
ERBB3	Erb-B2 Receptor Tyrosine Kinase 3	Protein Coding	P21860	67	GC12P061993	47.8909	https://www.genecards.org/cgi-bin/carddisp.pl?gene=ERBB3
STAT3	Signal Transducer And Activator Of Transcription 3	Protein Coding	P40763	67	GC17M042313	47.8607	https://www.genecards.org/cgi-bin/carddisp.pl?gene=STAT3
RECQL4	RecQ Like Helicase 4	Protein Coding	O94761	53	GC08M146813	47.5796	https://www.genecards.org/cgi-bin/carddisp.pl?gene=RECQL4
FGFR1	Fibroblast Growth Factor Receptor 1	Protein Coding	P11362	68	GC08M038400	47.3576	https://www.genecards.org/cgi-bin/carddisp.pl?gene=FGFR1
FANCM	FA Complementation Group M	Protein Coding	Q8IYD8	55	GC14P045135	47.2138	https://www.genecards.org/cgi-bin/carddisp.pl?gene=FANCM
CASC2	Cancer Susceptibility 2	RNA Gene	Q8IU53	35	GC10P118053	47.2131	https://www.genecards.org/cgi-bin/carddisp.pl?gene=CASC2
GREM1	Gremlin 1, DAN Family BMP Antagonist	Protein Coding	O60565	56	GC15P165907	47.0681	https://www.genecards.org/cgi-bin/carddisp.pl?gene=GREM1
RAD51	RAD51 Recombinase	Protein Coding	Q06609	63	GC15P040694	46.6324	https://www.genecards.org/cgi-bin/carddisp.pl?gene=RAD51
CDKN2B-AS1	CDKN2B Antisense RNA 1	RNA Gene		33	GC09P021994	46.2115	https://www.genecards.org/cgi-bin/carddisp.pl?gene=CDKN2B-AS1
XIST	X Inactive Specific Transcript	RNA Gene		33	GC0XM073820	46.2113	https://www.genecards.org/cgi-bin/carddisp.pl?gene=XIST
CCAT2	Colon Cancer Associated Transcript 2	RNA Gene		21	GC08P127400	45.7228	https://www.genecards.org/cgi-bin/carddisp.pl?gene=CCAT2
NOTCH1	Notch Receptor 1	Protein Coding	P46531	66	GC09M138850	45.5996	https://www.genecards.org/cgi-bin/carddisp.pl?gene=NOTCH1
PCAT1	Prostate Cancer Associated Transcript 1	RNA Gene		27	GC08P126553	45.528	https://www.genecards.org/cgi-bin/carddisp.pl?gene=PCAT1
MIR125A	MicroRNA 125a	RNA Gene		31	GC19P123545	45.4611	https://www.genecards.org/cgi-bin/carddisp.pl?gene=MIR125A
SDHAF2	Succinate Dehydrogenase Complex Assembly Factor 2	Protein Coding	Q9NX18	55	GC11P061430	45.4278	https://www.genecards.org/cgi-bin/carddisp.pl?gene=SDHAF2
FBXW7	F-Box And WD Repeat Domain Containing 7	Protein Coding	Q969H0	59	GC04M152321	45.4003	https://www.genecards.org/cgi-bin/carddisp.pl?gene=FBXW7
EP300	E1A Binding Protein P300	Protein Coding	Q09472	65	GC22P076143	45.3004	https://www.genecards.org/cgi-bin/carddisp.pl?gene=EP300
FANCD2	FA Complementation Group D2	Protein Coding	Q9BXW9	59	GC03P010026	45.1761	https://www.genecards.org/cgi-bin/carddisp.pl?gene=FANCD2
CHEK1	Checkpoint Kinase 1	Protein Coding	O14757	65	GC11P125625	44.9874	https://www.genecards.org/cgi-bin/carddisp.pl?gene=CHEK1
ERBB4	Erb-B2 Receptor Tyrosine Kinase 4	Protein Coding	Q15303	67	GC02M211375	44.9285	https://www.genecards.org/cgi-bin/carddisp.pl?gene=ERBB4
CASP8	Caspase 8	Protein Coding	Q14790	65	GC02P201233	44.8776	https://www.genecards.org/cgi-bin/carddisp.pl?gene=CASP8
ARID1A	AT-Rich Interaction Domain 1A	Protein Coding	O14497	58	GC01P026693	44.6146	https://www.genecards.org/cgi-bin/carddisp.pl?gene=ARID1A
TUG1	Taurine Up-Regulated 1	Protein Coding	A0A6I8PU40	34	GC22P030969	44.2968	https://www.genecards.org/cgi-bin/carddisp.pl?gene=TUG1
MIR221	MicroRNA 221	RNA Gene		29	GC0XM045746	44.0948	https://www.genecards.org/cgi-bin/carddisp.pl?gene=MIR221
MIR143	MicroRNA 143	RNA Gene		33	GC05P153734	43.89	https://www.genecards.org/cgi-bin/carddisp.pl?gene=MIR143
PMS1	PMS1 Homolog 1, Mismatch Repair System Component	Protein Coding	P54277	52	GC02P189784	43.7685	https://www.genecards.org/cgi-bin/carddisp.pl?gene=PMS1
MIR145	MicroRNA 145	RNA Gene		32	GC05P149430	43.5811	https://www.genecards.org/cgi-bin/carddisp.pl?gene=MIR145
TH2LCRR	T Helper Type 2 Locus Control Region Associated RNA	RNA Gene		23	GC05M132631	43.4422	https://www.genecards.org/cgi-bin/carddisp.pl?gene=TH2LCRR
PHOX2B	Paired Like Homeobox 2B	Protein Coding	Q99453	57	GC04M041746	43.3888	https://www.genecards.org/cgi-bin/carddisp.pl?gene=PHOX2B
BUB1B	BUB1 Mitotic Checkpoint Serine/Threonine Kinase B	Protein Coding	O60566	63	GC15P040161	43.3313	https://www.genecards.org/cgi-bin/carddisp.pl?gene=BUB1B
MAP2K1	Mitogen-Activated Protein Kinase Kinase 1	Protein Coding	Q02750	67	GC15P066386	43.3185	https://www.genecards.org/cgi-bin/carddisp.pl?gene=MAP2K1
MUC16	Mucin 16, Cell Surface Associated	Protein Coding	Q8WXI7	51	GC19M008848	43.2489	https://www.genecards.org/cgi-bin/carddisp.pl?gene=MUC16
IDH1	Isocitrate Dehydrogenase (NADP(+)) 1	Protein Coding	O75874	66	GC02M208236	43.1983	https://www.genecards.org/cgi-bin/carddisp.pl?gene=IDH1
MIR17	MicroRNA 17	RNA Gene		28	GC13P091350	43.0787	https://www.genecards.org/cgi-bin/carddisp.pl?gene=MIR17
MIR34A	MicroRNA 34a	RNA Gene		32	GC01M015281	42.7444	https://www.genecards.org/cgi-bin/carddisp.pl?gene=MIR34A
HIF1A	Hypoxia Inducible Factor 1 Subunit Alpha	Protein Coding	Q16665	62	GC14P061695	42.2222	https://www.genecards.org/cgi-bin/carddisp.pl?gene=HIF1A
AIP	Aryl Hydrocarbon Receptor Interacting Protein	Protein Coding	O00170	55	GC11P067468	41.8414	https://www.genecards.org/cgi-bin/carddisp.pl?gene=AIP
WT1	WT1 Transcription Factor	Protein Coding	P19544	61	GC11M032365	41.7673	https://www.genecards.org/cgi-bin/carddisp.pl?gene=WT1
IL1B	Interleukin 1 Beta	Protein Coding	P01584	60	GC02M112829	41.7438	https://www.genecards.org/cgi-bin/carddisp.pl?gene=IL1B
MIR155	MicroRNA 155	RNA Gene		31	GC21P025573	41.5084	https://www.genecards.org/cgi-bin/carddisp.pl?gene=MIR155
PIK3R1	Phosphoinositide-3-Kinase Regulatory Subunit 1	Protein Coding	P27986	64	GC05P068215	41.4471	https://www.genecards.org/cgi-bin/carddisp.pl?gene=PIK3R1
MAX	MYC Associated Factor X	Protein Coding	P61244	59	GC14M065341	41.4183	https://www.genecards.org/cgi-bin/carddisp.pl?gene=MAX
FANCA	FA Complementation Group A	Protein Coding	O15360	62	GC16M090206	41.3931	https://www.genecards.org/cgi-bin/carddisp.pl?gene=FANCA
HULC	Hepatocellular Carcinoma Up-Regulated Long Non-Coding RNA	RNA Gene		29	GC06P008486	41.3254	https://www.genecards.org/cgi-bin/carddisp.pl?gene=HULC
PPARG	Peroxisome Proliferator Activated Receptor Gamma	Protein Coding	P37231	66	GC03P012287	40.8358	https://www.genecards.org/cgi-bin/carddisp.pl?gene=PPARG
MIR126	MicroRNA 126	RNA Gene		31	GC09P136670	40.8275	https://www.genecards.org/cgi-bin/carddisp.pl?gene=MIR126
NTRK1	Neurotrophic Receptor Tyrosine Kinase 1	Protein Coding	P04629	62	GC01P156815	40.5083	https://www.genecards.org/cgi-bin/carddisp.pl?gene=NTRK1
MIR146A	MicroRNA 146a	RNA Gene		31	GC05P160485	40.4743	https://www.genecards.org/cgi-bin/carddisp.pl?gene=MIR146A
CCNE1	Cyclin E1	Protein Coding	P24864	62	GC19P029811	40.2688	https://www.genecards.org/cgi-bin/carddisp.pl?gene=CCNE1
LINC-ROR	Long Intergenic Non-Protein Coding RNA, Regulator Of Reprogramming	RNA Gene		26	GC18M057054	40.2212	https://www.genecards.org/cgi-bin/carddisp.pl?gene=LINC-ROR
DHFR	Dihydrofolate Reductase	Protein Coding	P00374	61	GC05M080626	40.1644	https://www.genecards.org/cgi-bin/carddisp.pl?gene=DHFR
MIR141	MicroRNA 141	RNA Gene		31	GC12P042129	39.7352	https://www.genecards.org/cgi-bin/carddisp.pl?gene=MIR141
NFE2L2	NFE2 Like BZIP Transcription Factor 2	Protein Coding	Q16236	64	GC02M177227	39.6049	https://www.genecards.org/cgi-bin/carddisp.pl?gene=NFE2L2
BCL2	BCL2 Apoptosis Regulator	Protein Coding	P10415	64	GC18M063123	39.5914	https://www.genecards.org/cgi-bin/carddisp.pl?gene=BCL2
MIR30A	MicroRNA 30a	RNA Gene		28	GC06M071403	39.3773	https://www.genecards.org/cgi-bin/carddisp.pl?gene=MIR30A
MIR31	MicroRNA 31	RNA Gene		29	GC09M022191	39.2891	https://www.genecards.org/cgi-bin/carddisp.pl?gene=MIR31
HOTTIP	HOXA Distal Transcript Antisense RNA	RNA Gene		31	GC07P027198	39.2674	https://www.genecards.org/cgi-bin/carddisp.pl?gene=HOTTIP
CDKN1A	Cyclin Dependent Kinase Inhibitor 1A	Protein Coding	P38936	63	GC06P144910	39.1477	https://www.genecards.org/cgi-bin/carddisp.pl?gene=CDKN1A
MIR205	MicroRNA 205	RNA Gene		29	GC01P209432	39.1061	https://www.genecards.org/cgi-bin/carddisp.pl?gene=MIR205
ERCC5	ERCC Excision Repair 5, Endonuclease	Protein Coding	P28715	58	GC13P102845	39.029	https://www.genecards.org/cgi-bin/carddisp.pl?gene=ERCC5
MIR20A	MicroRNA 20a	RNA Gene		29	GC13P091699	39.0042	https://www.genecards.org/cgi-bin/carddisp.pl?gene=MIR20A
MAPK1	Mitogen-Activated Protein Kinase 1	Protein Coding	P28482	66	GC22M021759	38.982	https://www.genecards.org/cgi-bin/carddisp.pl?gene=MAPK1
WRN	WRN RecQ Like Helicase	Protein Coding	Q14191	60	GC08P031033	38.9333	https://www.genecards.org/cgi-bin/carddisp.pl?gene=WRN
BAX	BCL2 Associated X, Apoptosis Regulator	Protein Coding	Q07812	64	GC19P048954	38.7607	https://www.genecards.org/cgi-bin/carddisp.pl?gene=BAX
TH2-LCR	Th2 Cytokine Locus Control Region	Functional Element		10	GC05P132629	38.7378	https://www.genecards.org/cgi-bin/carddisp.pl?gene=TH2-LCR
MIRLET7C	MicroRNA Let-7c	RNA Gene		31	GC21P018986	38.6858	https://www.genecards.org/cgi-bin/carddisp.pl?gene=MIRLET7C
NEAT1	Nuclear Paraspeckle Assembly Transcript 1	RNA Gene		34	GC11P094620	38.6286	https://www.genecards.org/cgi-bin/carddisp.pl?gene=NEAT1
MIR222	MicroRNA 222	RNA Gene		29	GC0XM045747	38.4258	https://www.genecards.org/cgi-bin/carddisp.pl?gene=MIR222
MIR214	MicroRNA 214	RNA Gene		31	GC01M172234	38.3904	https://www.genecards.org/cgi-bin/carddisp.pl?gene=MIR214
CDKN2B	Cyclin Dependent Kinase Inhibitor 2B	Protein Coding	P42772	58	GC09M022002	38.1931	https://www.genecards.org/cgi-bin/carddisp.pl?gene=CDKN2B
GNAS	GNAS Complex Locus	Protein Coding	P84996	62	GC20P058839	38.1324	https://www.genecards.org/cgi-bin/carddisp.pl?gene=GNAS
MIR210	MicroRNA 210	RNA Gene		30	GC11M012505	38.0115	https://www.genecards.org/cgi-bin/carddisp.pl?gene=MIR210
MIR223	MicroRNA 223	RNA Gene		30	GC0XP066018	37.9512	https://www.genecards.org/cgi-bin/carddisp.pl?gene=MIR223
MIR182	MicroRNA 182	RNA Gene		31	GC07M129770	37.8791	https://www.genecards.org/cgi-bin/carddisp.pl?gene=MIR182
MIR200B	MicroRNA 200b	RNA Gene		30	GC01P001167	37.8578	https://www.genecards.org/cgi-bin/carddisp.pl?gene=MIR200B
JUN	Jun Proto-Oncogene, AP-1 Transcription Factor Subunit	Protein Coding	P05412	63	GC01M058780	37.639	https://www.genecards.org/cgi-bin/carddisp.pl?gene=JUN
RNF43	Ring Finger Protein 43	Protein Coding	Q68DV7	50	GC17M058352	37.6324	https://www.genecards.org/cgi-bin/carddisp.pl?gene=RNF43
BCAR4	Breast Cancer Anti-Estrogen Resistance 4	RNA Gene		26	GC16M025969	37.5782	https://www.genecards.org/cgi-bin/carddisp.pl?gene=BCAR4
TGFB1	Transforming Growth Factor Beta 1	Protein Coding	P01137	66	GC19M041301	37.4345	https://www.genecards.org/cgi-bin/carddisp.pl?gene=TGFB1
EZH2	Enhancer Of Zeste 2 Polycomb Repressive Complex 2 Subunit	Protein Coding	Q15910	66	GC07M148807	37.3706	https://www.genecards.org/cgi-bin/carddisp.pl?gene=EZH2
RNASEL	Ribonuclease L	Protein Coding	Q05823	57	GC01M182573	37.3443	https://www.genecards.org/cgi-bin/carddisp.pl?gene=RNASEL
MIR195	MicroRNA 195	RNA Gene		28	GC17M084118	37.3261	https://www.genecards.org/cgi-bin/carddisp.pl?gene=MIR195
SMO	Smoothened, Frizzled Class Receptor	Protein Coding	Q99835	64	GC07P137052	37.0763	https://www.genecards.org/cgi-bin/carddisp.pl?gene=SMO
MIR200C	MicroRNA 200c	RNA Gene		31	GC12P042128	37.0538	https://www.genecards.org/cgi-bin/carddisp.pl?gene=MIR200C
MIR27A	MicroRNA 27a	RNA Gene		32	GC19M096311	37.0196	https://www.genecards.org/cgi-bin/carddisp.pl?gene=MIR27A
RAD54L	RAD54 Like	Protein Coding	Q92698	58	GC01P055511	36.8829	https://www.genecards.org/cgi-bin/carddisp.pl?gene=RAD54L
RAF1	Raf-1 Proto-Oncogene, Serine/Threonine Kinase	Protein Coding	P04049	67	GC03M012583	36.83	https://www.genecards.org/cgi-bin/carddisp.pl?gene=RAF1
ERCC4	ERCC Excision Repair 4, Endonuclease Catalytic Subunit	Protein Coding	Q92889	58	GC16P013920	36.8187	https://www.genecards.org/cgi-bin/carddisp.pl?gene=ERCC4
AURKA	Aurora Kinase A	Protein Coding	O14965	65	GC20M056370	36.7083	https://www.genecards.org/cgi-bin/carddisp.pl?gene=AURKA
RHOA	Ras Homolog Family Member A	Protein Coding	P61586	63	GC03M049359	36.6075	https://www.genecards.org/cgi-bin/carddisp.pl?gene=RHOA
VEGFA	Vascular Endothelial Growth Factor A	Protein Coding	P15692	61	GC06P043770	36.5341	https://www.genecards.org/cgi-bin/carddisp.pl?gene=VEGFA
SMARCE1	SWI/SNF Related, Matrix Associated, Actin Dependent Regulator Of Chromatin, Subfamily E, Member 1	Protein Coding	Q969G3	58	GC17M040624	36.4132	https://www.genecards.org/cgi-bin/carddisp.pl?gene=SMARCE1
MIR203A	MicroRNA 203a	RNA Gene		29	GC14P116969	36.3288	https://www.genecards.org/cgi-bin/carddisp.pl?gene=MIR203A
RAD51B	RAD51 Paralog B	Protein Coding	O15315	51	GC14P067819	36.3143	https://www.genecards.org/cgi-bin/carddisp.pl?gene=RAD51B
MIR29A	MicroRNA 29a	RNA Gene		31	GC07M130876	36.029	https://www.genecards.org/cgi-bin/carddisp.pl?gene=MIR29A
GALNT12	Polypeptide N-Acetylgalactosaminyltransferase 12	Protein Coding	Q8IXK2	51	GC09P098807	35.8922	https://www.genecards.org/cgi-bin/carddisp.pl?gene=GALNT12
FAS	Fas Cell Surface Death Receptor	Protein Coding	P25445	64	GC10P112626	35.8121	https://www.genecards.org/cgi-bin/carddisp.pl?gene=FAS
LRRC56	Leucine Rich Repeat Containing 56	Protein Coding	Q8IYG6	48	GC11P012231	35.7169	https://www.genecards.org/cgi-bin/carddisp.pl?gene=LRRC56
KCNQ1OT1	KCNQ1 Opposite Strand/Antisense Transcript 1	RNA Gene		36	GC11M012603	35.707	https://www.genecards.org/cgi-bin/carddisp.pl?gene=KCNQ1OT1
SPRY4-IT1	SPRY4 Intronic Transcript 1	RNA Gene		22	GC05M142318	35.5482	https://www.genecards.org/cgi-bin/carddisp.pl?gene=SPRY4-IT1
ZFAS1	ZNFX1 Antisense RNA 1	RNA Gene		29	GC20P049276	35.5082	https://www.genecards.org/cgi-bin/carddisp.pl?gene=ZFAS1
PTPN11	Protein Tyrosine Phosphatase Non-Receptor Type 11	Protein Coding	Q06124	67	GC12P112418	35.4008	https://www.genecards.org/cgi-bin/carddisp.pl?gene=PTPN11
MIR146B	MicroRNA 146b	RNA Gene		31	GC10P102436	35.388	https://www.genecards.org/cgi-bin/carddisp.pl?gene=MIR146B
CD274	CD274 Molecule	Protein Coding	Q9NZQ7	58	GC09P005450	35.1998	https://www.genecards.org/cgi-bin/carddisp.pl?gene=CD274
NRG1	Neuregulin 1	Protein Coding	Q02297	62	GC08P031639	34.9536	https://www.genecards.org/cgi-bin/carddisp.pl?gene=NRG1
MIR106A	MicroRNA 106a	RNA Gene		28	GC0XM134505	34.9534	https://www.genecards.org/cgi-bin/carddisp.pl?gene=MIR106A
KDR	Kinase Insert Domain Receptor	Protein Coding	P35968	67	GC04M055078	34.8905	https://www.genecards.org/cgi-bin/carddisp.pl?gene=KDR
IL6	Interleukin 6	Protein Coding	P05231	64	GC07P022725	34.8842	https://www.genecards.org/cgi-bin/carddisp.pl?gene=IL6
IDH2	Isocitrate Dehydrogenase (NADP(+)) 2	Protein Coding	P48735	66	GC15M090083	34.7186	https://www.genecards.org/cgi-bin/carddisp.pl?gene=IDH2
EGFR-AS1	EGFR Antisense RNA 1	RNA Gene		25	GC07M055179	34.7107	https://www.genecards.org/cgi-bin/carddisp.pl?gene=EGFR-AS1
TNF	Tumor Necrosis Factor	Protein Coding	P01375	65	GC06P144764	34.6197	https://www.genecards.org/cgi-bin/carddisp.pl?gene=TNF
CASC8	Cancer Susceptibility 8	RNA Gene		24	GC08M136310	34.4737	https://www.genecards.org/cgi-bin/carddisp.pl?gene=CASC8
MIR191	MicroRNA 191	RNA Gene		31	GC03M053987	34.4236	https://www.genecards.org/cgi-bin/carddisp.pl?gene=MIR191
LOC126806658	BRD4-Independent Group 4 Enhancer GRCh37_chr3:41265899-41267098	Functional Element		11	GC03P041224	34.3465	https://www.genecards.org/cgi-bin/carddisp.pl?gene=LOC126806658
MIR34C	MicroRNA 34c	RNA Gene		31	GC11P112585	34.3314	https://www.genecards.org/cgi-bin/carddisp.pl?gene=MIR34C
IL2	Interleukin 2	Protein Coding	P60568	59	GC04M122451	34.1699	https://www.genecards.org/cgi-bin/carddisp.pl?gene=IL2
XRCC3	X-Ray Repair Cross Complementing 3	Protein Coding	O43542	55	GC14M103697	34.1657	https://www.genecards.org/cgi-bin/carddisp.pl?gene=XRCC3
MIR18A	MicroRNA 18a	RNA Gene		28	GC13P091701	34.1458	https://www.genecards.org/cgi-bin/carddisp.pl?gene=MIR18A
MIR148A	MicroRNA 148a	RNA Gene		29	GC07M025950	34.0889	https://www.genecards.org/cgi-bin/carddisp.pl?gene=MIR148A
FGFR4	Fibroblast Growth Factor Receptor 4	Protein Coding	P22455	65	GC05P177086	33.9657	https://www.genecards.org/cgi-bin/carddisp.pl?gene=FGFR4
CDK12	Cyclin Dependent Kinase 12	Protein Coding	Q9NYV4	60	GC17P039461	33.9306	https://www.genecards.org/cgi-bin/carddisp.pl?gene=CDK12
LOC129390903	MPRA-Validated Peak2919 Silencer	Functional Element		10	GC17P128829	33.9186	https://www.genecards.org/cgi-bin/carddisp.pl?gene=LOC129390903
MIR10B	MicroRNA 10b	RNA Gene		31	GC02P176150	33.6914	https://www.genecards.org/cgi-bin/carddisp.pl?gene=MIR10B
NTRK2	Neurotrophic Receptor Tyrosine Kinase 2	Protein Coding	Q16620	66	GC09P084668	33.4232	https://www.genecards.org/cgi-bin/carddisp.pl?gene=NTRK2
MIR22	MicroRNA 22	RNA Gene		31	GC17M001713	33.416	https://www.genecards.org/cgi-bin/carddisp.pl?gene=MIR22
DANCR	Differentiation Antagonizing Non-Protein Coding RNA	RNA Gene	P0C864	32	GC04P052712	33.4108	https://www.genecards.org/cgi-bin/carddisp.pl?gene=DANCR
MIR106B	MicroRNA 106b	RNA Gene		31	GC07M105744	33.3372	https://www.genecards.org/cgi-bin/carddisp.pl?gene=MIR106B
MIR200A	MicroRNA 200a	RNA Gene		29	GC01P050633	33.3193	https://www.genecards.org/cgi-bin/carddisp.pl?gene=MIR200A
MIRLET7D	MicroRNA Let-7d	RNA Gene		31	GC09P094178	33.2989	https://www.genecards.org/cgi-bin/carddisp.pl?gene=MIRLET7D
MIR127	MicroRNA 127	RNA Gene		30	GC14P116897	33.285	https://www.genecards.org/cgi-bin/carddisp.pl?gene=MIR127
FLT1	Fms Related Receptor Tyrosine Kinase 1	Protein Coding	P17948	64	GC13M028300	33.2416	https://www.genecards.org/cgi-bin/carddisp.pl?gene=FLT1
MIR320A	MicroRNA 320a	RNA Gene		31	GC08M022339	33.1456	https://www.genecards.org/cgi-bin/carddisp.pl?gene=MIR320A
MIRLET7B	MicroRNA Let-7b	RNA Gene		29	GC22P076285	33.1365	https://www.genecards.org/cgi-bin/carddisp.pl?gene=MIRLET7B
PIK3CG	Phosphatidylinositol-4,5-Bisphosphate 3-Kinase Catalytic Subunit Gamma	Protein Coding	P48736	62	GC07P106865	33.0709	https://www.genecards.org/cgi-bin/carddisp.pl?gene=PIK3CG
MIR224	MicroRNA 224	RNA Gene		25	GC0XM151958	32.975	https://www.genecards.org/cgi-bin/carddisp.pl?gene=MIR224
FASLG	Fas Ligand	Protein Coding	P48023	61	GC01P172659	32.9732	https://www.genecards.org/cgi-bin/carddisp.pl?gene=FASLG
MIR29C	MicroRNA 29c	RNA Gene		27	GC01M207835	32.9222	https://www.genecards.org/cgi-bin/carddisp.pl?gene=MIR29C
MIR99A	MicroRNA 99a	RNA Gene		31	GC21P016539	32.9074	https://www.genecards.org/cgi-bin/carddisp.pl?gene=MIR99A
IL1RN	Interleukin 1 Receptor Antagonist	Protein Coding	P18510	63	GC02P146140	32.8496	https://www.genecards.org/cgi-bin/carddisp.pl?gene=IL1RN
PCA3	Prostate Cancer Associated 3	RNA Gene		31	GC09P076691	32.8017	https://www.genecards.org/cgi-bin/carddisp.pl?gene=PCA3
SMAD7	SMAD Family Member 7	Protein Coding	O15105	57	GC18M048919	32.7473	https://www.genecards.org/cgi-bin/carddisp.pl?gene=SMAD7
CXCR4	C-X-C Motif Chemokine Receptor 4	Protein Coding	P61073	66	GC02M136114	32.6808	https://www.genecards.org/cgi-bin/carddisp.pl?gene=CXCR4
CREBBP	CREB Binding Protein	Protein Coding	Q92793	67	GC16M025750	32.632	https://www.genecards.org/cgi-bin/carddisp.pl?gene=CREBBP
CYTOR	Cytoskeleton Regulator RNA	RNA Gene		30	GC02P089435	32.6173	https://www.genecards.org/cgi-bin/carddisp.pl?gene=CYTOR
MIR199A1	MicroRNA 199a-1	RNA Gene		28	GC19M010817	32.6031	https://www.genecards.org/cgi-bin/carddisp.pl?gene=MIR199A1
IGF2	Insulin Like Growth Factor 2	Protein Coding	P01344	62	GC11M012582	32.5845	https://www.genecards.org/cgi-bin/carddisp.pl?gene=IGF2
MIR150	MicroRNA 150	RNA Gene		31	GC19M049500	32.3964	https://www.genecards.org/cgi-bin/carddisp.pl?gene=MIR150
MIR93	MicroRNA 93	RNA Gene		30	GC07M105718	32.3805	https://www.genecards.org/cgi-bin/carddisp.pl?gene=MIR93
MIR335	MicroRNA 335	RNA Gene		29	GC07P130496	32.3222	https://www.genecards.org/cgi-bin/carddisp.pl?gene=MIR335
FANCE	FA Complementation Group E	Protein Coding	Q9HB96	54	GC06P144891	32.2331	https://www.genecards.org/cgi-bin/carddisp.pl?gene=FANCE
MIR183	MicroRNA 183	RNA Gene		27	GC07M129887	32.089	https://www.genecards.org/cgi-bin/carddisp.pl?gene=MIR183
GATA2	GATA Binding Protein 2	Protein Coding	P23769	62	GC03M128479	32.033	https://www.genecards.org/cgi-bin/carddisp.pl?gene=GATA2
ABRAXAS1	Abraxas 1, BRCA1 A Complex Subunit	Protein Coding	Q6UWZ7	50	GC04M083464	32.0175	https://www.genecards.org/cgi-bin/carddisp.pl?gene=ABRAXAS1
GATA3	GATA Binding Protein 3	Protein Coding	P23771	63	GC10P008045	31.9423	https://www.genecards.org/cgi-bin/carddisp.pl?gene=GATA3
MIR100	MicroRNA 100	RNA Gene		30	GC11M122152	31.9361	https://www.genecards.org/cgi-bin/carddisp.pl?gene=MIR100
NTRK3	Neurotrophic Receptor Tyrosine Kinase 3	Protein Coding	Q16288	66	GC15M087859	31.7362	https://www.genecards.org/cgi-bin/carddisp.pl?gene=NTRK3
PPM1D	Protein Phosphatase, Mg2+/Mn2+ Dependent 1D	Protein Coding	O15297	60	GC17P060600	31.7265	https://www.genecards.org/cgi-bin/carddisp.pl?gene=PPM1D
XPC	XPC Complex Subunit, DNA Damage Recognition And Repair Factor	Protein Coding	Q01831	59	GC03M026797	31.6934	https://www.genecards.org/cgi-bin/carddisp.pl?gene=XPC
ABCC1	ATP Binding Cassette Subfamily C Member 1 (ABCC1 Blood Group)	Protein Coding	P33527	61	GC16P015949	31.6484	https://www.genecards.org/cgi-bin/carddisp.pl?gene=ABCC1
SNHG16	Small Nucleolar RNA Host Gene 16	RNA Gene		28	GC17P123913	31.5965	https://www.genecards.org/cgi-bin/carddisp.pl?gene=SNHG16
MIR30E	MicroRNA 30e	RNA Gene		32	GC01P040754	31.566	https://www.genecards.org/cgi-bin/carddisp.pl?gene=MIR30E
MIAT	Myocardial Infarction Associated Transcript	RNA Gene		35	GC22P026646	31.5573	https://www.genecards.org/cgi-bin/carddisp.pl?gene=MIAT
MUC1	Mucin 1, Cell Surface Associated	Protein Coding	P15941	61	GC01M155185	31.4314	https://www.genecards.org/cgi-bin/carddisp.pl?gene=MUC1
MIR15A	MicroRNA 15a	RNA Gene		25	GC13M050049	31.3984	https://www.genecards.org/cgi-bin/carddisp.pl?gene=MIR15A
ELAC2	ElaC Ribonuclease Z 2	Protein Coding	Q9BQ52	54	GC17M012991	31.3337	https://www.genecards.org/cgi-bin/carddisp.pl?gene=ELAC2
PALLD	Palladin, Cytoskeletal Associated Protein	Protein Coding	Q8WX93	54	GC04P168497	31.2972	https://www.genecards.org/cgi-bin/carddisp.pl?gene=PALLD
MIR140	MicroRNA 140	RNA Gene		33	GC16P097800	31.2902	https://www.genecards.org/cgi-bin/carddisp.pl?gene=MIR140
MIR133B	MicroRNA 133b	RNA Gene		31	GC06P052148	31.2307	https://www.genecards.org/cgi-bin/carddisp.pl?gene=MIR133B
SPOP	Speckle Type BTB/POZ Protein	Protein Coding	O43791	58	GC17M049598	31.2038	https://www.genecards.org/cgi-bin/carddisp.pl?gene=SPOP
PRKN	Parkin RBR E3 Ubiquitin Protein Ligase	Protein Coding	O60260	62	GC06M161348	31.1406	https://www.genecards.org/cgi-bin/carddisp.pl?gene=PRKN
IRF1	Interferon Regulatory Factor 1	Protein Coding	P10914	60	GC05M132440	31.0748	https://www.genecards.org/cgi-bin/carddisp.pl?gene=IRF1
MIR139	MicroRNA 139	RNA Gene		30	GC11M072615	31.0644	https://www.genecards.org/cgi-bin/carddisp.pl?gene=MIR139
FANCG	FA Complementation Group G	Protein Coding	O15287	55	GC09M035073	31.0422	https://www.genecards.org/cgi-bin/carddisp.pl?gene=FANCG
MIRLET7G	MicroRNA Let-7g	RNA Gene		28	GC03M052268	31.0124	https://www.genecards.org/cgi-bin/carddisp.pl?gene=MIRLET7G
BCYRN1	Brain Cytoplasmic RNA 1	RNA Gene		28	GC02P047253	30.9381	https://www.genecards.org/cgi-bin/carddisp.pl?gene=BCYRN1
MIR23A	MicroRNA 23a	RNA Gene		30	GC19M096312	30.937	https://www.genecards.org/cgi-bin/carddisp.pl?gene=MIR23A
HNF1A	HNF1 Homeobox A	Protein Coding	P20823	59	GC12P120978	30.9271	https://www.genecards.org/cgi-bin/carddisp.pl?gene=HNF1A
MIR96	MicroRNA 96	RNA Gene		30	GC07M129774	30.8892	https://www.genecards.org/cgi-bin/carddisp.pl?gene=MIR96
ITGB1	Integrin Subunit Beta 1	Protein Coding	P05556	63	GC10M036096	30.8744	https://www.genecards.org/cgi-bin/carddisp.pl?gene=ITGB1
MSR1	Macrophage Scavenger Receptor 1	Protein Coding	P21757	58	GC08M016107	30.8277	https://www.genecards.org/cgi-bin/carddisp.pl?gene=MSR1
PRNCR1	Prostate Cancer Associated Non-Coding RNA 1	RNA Gene		22	GC08P127079	30.8214	https://www.genecards.org/cgi-bin/carddisp.pl?gene=PRNCR1
GSTM1	Glutathione S-Transferase Mu 1	Protein Coding	P09488	55	GC01P109687	30.7012	https://www.genecards.org/cgi-bin/carddisp.pl?gene=GSTM1
RASSF1	Ras Association Domain Family Member 1	Protein Coding	Q9NS23	56	GC03M050329	30.6948	https://www.genecards.org/cgi-bin/carddisp.pl?gene=RASSF1
MIR497	MicroRNA 497	RNA Gene		28	GC17M084119	30.6449	https://www.genecards.org/cgi-bin/carddisp.pl?gene=MIR497
MIR25	MicroRNA 25	RNA Gene		29	GC07M100093	30.5772	https://www.genecards.org/cgi-bin/carddisp.pl?gene=MIR25
FANCL	FA Complementation Group L	Protein Coding	Q9NW38	58	GC02M058127	30.5501	https://www.genecards.org/cgi-bin/carddisp.pl?gene=FANCL
GLI1	GLI Family Zinc Finger 1	Protein Coding	P08151	60	GC12P062068	30.5101	https://www.genecards.org/cgi-bin/carddisp.pl?gene=GLI1
BANCR	BRAF-Activated Non-Protein Coding RNA	RNA Gene		22	GC09M069296	30.4984	https://www.genecards.org/cgi-bin/carddisp.pl?gene=BANCR
CYP17A1	Cytochrome P450 Family 17 Subfamily A Member 1	Protein Coding	P05093	62	GC10M102830	30.3946	https://www.genecards.org/cgi-bin/carddisp.pl?gene=CYP17A1
PRKDC	Protein Kinase, DNA-Activated, Catalytic Subunit	Protein Coding	P78527	63	GC08M047773	30.3676	https://www.genecards.org/cgi-bin/carddisp.pl?gene=PRKDC
ROS1	ROS Proto-Oncogene 1, Receptor Tyrosine Kinase	Protein Coding	P08922	60	GC06M117287	30.3528	https://www.genecards.org/cgi-bin/carddisp.pl?gene=ROS1
IGF1R	Insulin Like Growth Factor 1 Receptor	Protein Coding	P08069	68	GC15P098648	30.3181	https://www.genecards.org/cgi-bin/carddisp.pl?gene=IGF1R
AFAP1-AS1	AFAP1 Antisense RNA 1	RNA Gene		27	GC04P007961	30.3085	https://www.genecards.org/cgi-bin/carddisp.pl?gene=AFAP1-AS1
MIR181A1	MicroRNA 181a-1	RNA Gene		28	GC01M198860	30.2928	https://www.genecards.org/cgi-bin/carddisp.pl?gene=MIR181A1
MIR451A	MicroRNA 451a	RNA Gene		26	GC17M028861	30.2555	https://www.genecards.org/cgi-bin/carddisp.pl?gene=MIR451A
TERC	Telomerase RNA Component	RNA Gene		39	GC03M169765	30.2482	https://www.genecards.org/cgi-bin/carddisp.pl?gene=TERC
RECQL	RecQ Like Helicase	Protein Coding	P46063	54	GC12M021468	30.2338	https://www.genecards.org/cgi-bin/carddisp.pl?gene=RECQL
LOC111589215	BRCA1 Promoter Region	Functional Element		9	GC17P124873	30.2263	https://www.genecards.org/cgi-bin/carddisp.pl?gene=LOC111589215
CDK6	Cyclin Dependent Kinase 6	Protein Coding	Q00534	64	GC07M092604	30.1409	https://www.genecards.org/cgi-bin/carddisp.pl?gene=CDK6
PTGS2	Prostaglandin-Endoperoxide Synthase 2	Protein Coding	P35354	62	GC01M186671	30.1191	https://www.genecards.org/cgi-bin/carddisp.pl?gene=PTGS2
CDK2	Cyclin Dependent Kinase 2	Protein Coding	P24941	64	GC12P055966	30.0762	https://www.genecards.org/cgi-bin/carddisp.pl?gene=CDK2
HOXA11-AS	HOXA11 Antisense RNA	RNA Gene		30	GC07P027184	30.047	https://www.genecards.org/cgi-bin/carddisp.pl?gene=HOXA11-AS
LUCAT1	Lung Cancer Associated Transcript 1	RNA Gene		24	GC05M091054	29.9993	https://www.genecards.org/cgi-bin/carddisp.pl?gene=LUCAT1
MIR204	MicroRNA 204	RNA Gene		32	GC09M070809	29.9177	https://www.genecards.org/cgi-bin/carddisp.pl?gene=MIR204
SOD2	Superoxide Dismutase 2	Protein Coding	P04179	60	GC06M159669	29.9042	https://www.genecards.org/cgi-bin/carddisp.pl?gene=SOD2
MAP3K1	Mitogen-Activated Protein Kinase Kinase Kinase 1	Protein Coding	Q13233	62	GC05P056815	29.9035	https://www.genecards.org/cgi-bin/carddisp.pl?gene=MAP3K1
DLEC1	DLEC1 Cilia And Flagella Associated Protein	Protein Coding	Q9Y238	49	GC03P038038	29.8708	https://www.genecards.org/cgi-bin/carddisp.pl?gene=DLEC1
MIR192	MicroRNA 192	RNA Gene		31	GC11M064891	29.74	https://www.genecards.org/cgi-bin/carddisp.pl?gene=MIR192
HNF1B	HNF1 Homeobox B	Protein Coding	P35680	56	GC17M037686	29.7324	https://www.genecards.org/cgi-bin/carddisp.pl?gene=HNF1B
LRP1B	LDL Receptor Related Protein 1B	Protein Coding	Q9NZR2	52	GC02M140231	29.7287	https://www.genecards.org/cgi-bin/carddisp.pl?gene=LRP1B
FANCF	FA Complementation Group F	Protein Coding	Q9NPI8	53	GC11M022600	29.7177	https://www.genecards.org/cgi-bin/carddisp.pl?gene=FANCF
JAK2	Janus Kinase 2	Protein Coding	O60674	66	GC09P004985	29.7167	https://www.genecards.org/cgi-bin/carddisp.pl?gene=JAK2
MMP2	Matrix Metallopeptidase 2	Protein Coding	P08253	66	GC16P097295	29.6908	https://www.genecards.org/cgi-bin/carddisp.pl?gene=MMP2
FOXO1	Forkhead Box O1	Protein Coding	Q12778	64	GC13M040555	29.6021	https://www.genecards.org/cgi-bin/carddisp.pl?gene=FOXO1
KMT2D	Lysine Methyltransferase 2D	Protein Coding	O14686	56	GC12M049018	29.5715	https://www.genecards.org/cgi-bin/carddisp.pl?gene=KMT2D
MMP9	Matrix Metallopeptidase 9	Protein Coding	P14780	66	GC20P046008	29.4639	https://www.genecards.org/cgi-bin/carddisp.pl?gene=MMP9
MGMT	O-6-Methylguanine-DNA Methyltransferase	Protein Coding	P16455	62	GC10P129467	29.4431	https://www.genecards.org/cgi-bin/carddisp.pl?gene=MGMT
MIR373	MicroRNA 373	RNA Gene		29	GC19P123654	29.4407	https://www.genecards.org/cgi-bin/carddisp.pl?gene=MIR373
MITF	Melanocyte Inducing Transcription Factor	Protein Coding	O75030	61	GC03P069740	29.3865	https://www.genecards.org/cgi-bin/carddisp.pl?gene=MITF
MIR199B	MicroRNA 199b	RNA Gene		29	GC09M128244	29.315	https://www.genecards.org/cgi-bin/carddisp.pl?gene=MIR199B
FANCI	FA Complementation Group I	Protein Coding	Q9NVI1	55	GC15P089243	29.2878	https://www.genecards.org/cgi-bin/carddisp.pl?gene=FANCI
MIR23B	MicroRNA 23b	RNA Gene		29	GC09P095085	29.261	https://www.genecards.org/cgi-bin/carddisp.pl?gene=MIR23B
DCC	DCC Netrin 1 Receptor	Protein Coding	P43146	59	GC18P052340	29.2554	https://www.genecards.org/cgi-bin/carddisp.pl?gene=DCC
MT-CYB	Mitochondrially Encoded Cytochrome B	Protein Coding	P00156	43	GCMTP014749	29.2104	https://www.genecards.org/cgi-bin/carddisp.pl?gene=MT-CYB
SMAD2	SMAD Family Member 2	Protein Coding	Q15796	66	GC18M047809	29.1528	https://www.genecards.org/cgi-bin/carddisp.pl?gene=SMAD2
LOC100507346	Uncharacterized LOC100507346	RNA Gene		16	GC09P095463	29.0548	https://www.genecards.org/cgi-bin/carddisp.pl?gene=LOC100507346
YAP1	Yes1 Associated Transcriptional Regulator	Protein Coding	P46937	60	GC11P102110	29.0195	https://www.genecards.org/cgi-bin/carddisp.pl?gene=YAP1
NKX2-1	NK2 Homeobox 1	Protein Coding	P43699	61	GC14M036516	29.0147	https://www.genecards.org/cgi-bin/carddisp.pl?gene=NKX2-1
XPA	XPA, DNA Damage Recognition And Repair Factor	Protein Coding	P23025	58	GC09M097654	28.9812	https://www.genecards.org/cgi-bin/carddisp.pl?gene=XPA
MIR98	MicroRNA 98	RNA Gene		28	GC0XM053836	28.9697	https://www.genecards.org/cgi-bin/carddisp.pl?gene=MIR98
NFKB1	Nuclear Factor Kappa B Subunit 1	Protein Coding	P19838	66	GC04P102501	28.875	https://www.genecards.org/cgi-bin/carddisp.pl?gene=NFKB1
GSTP1	Glutathione S-Transferase Pi 1	Protein Coding	P09211	63	GC11P067583	28.8117	https://www.genecards.org/cgi-bin/carddisp.pl?gene=GSTP1
MIR19A	MicroRNA 19a	RNA Gene		29	GC13P091695	28.8052	https://www.genecards.org/cgi-bin/carddisp.pl?gene=MIR19A
DLC1	DLC1 Rho GTPase Activating Protein	Protein Coding	Q96QB1	56	GC08M013083	28.784	https://www.genecards.org/cgi-bin/carddisp.pl?gene=DLC1
MIR27B	MicroRNA 27b	RNA Gene		30	GC09P102158	28.7835	https://www.genecards.org/cgi-bin/carddisp.pl?gene=MIR27B
SOX2-OT	SOX2 Overlapping Transcript	RNA Gene		35	GC03P180989	28.7422	https://www.genecards.org/cgi-bin/carddisp.pl?gene=SOX2-OT
MIR149	MicroRNA 149	RNA Gene		32	GC02P240456	28.6825	https://www.genecards.org/cgi-bin/carddisp.pl?gene=MIR149
RARB	Retinoic Acid Receptor Beta	Protein Coding	P10826	63	GC03P024689	28.6769	https://www.genecards.org/cgi-bin/carddisp.pl?gene=RARB
EGF	Epidermal Growth Factor	Protein Coding	P01133	64	GC04P109912	28.6607	https://www.genecards.org/cgi-bin/carddisp.pl?gene=EGF
CXCL8	C-X-C Motif Chemokine Ligand 8	Protein Coding	P10145	56	GC04P073740	28.6566	https://www.genecards.org/cgi-bin/carddisp.pl?gene=CXCL8
CASC9	Cancer Susceptibility 9	RNA Gene		23	GC08M075132	28.656	https://www.genecards.org/cgi-bin/carddisp.pl?gene=CASC9
KRT19	Keratin 19	Protein Coding	P08727	58	GC17M041523	28.6052	https://www.genecards.org/cgi-bin/carddisp.pl?gene=KRT19
DRAIC	Downregulated RNA In Cancer, Inhibitor Of Cell Invasion And Migration	RNA Gene		23	GC15P166684	28.5722	https://www.genecards.org/cgi-bin/carddisp.pl?gene=DRAIC
TYMS	Thymidylate Synthetase	Protein Coding	P04818	63	GC18P000657	28.5668	https://www.genecards.org/cgi-bin/carddisp.pl?gene=TYMS
MIR122	MicroRNA 122	RNA Gene		30	GC18P058451	28.4448	https://www.genecards.org/cgi-bin/carddisp.pl?gene=MIR122
PPP2R1A	Protein Phosphatase 2 Scaffold Subunit Aalpha	Protein Coding	P30153	60	GC19P123559	28.4407	https://www.genecards.org/cgi-bin/carddisp.pl?gene=PPP2R1A
SMAD3	SMAD Family Member 3	Protein Coding	P84022	66	GC15P067063	28.4285	https://www.genecards.org/cgi-bin/carddisp.pl?gene=SMAD3
SHC1	SHC Adaptor Protein 1	Protein Coding	P29353	58	GC01M154962	28.3019	https://www.genecards.org/cgi-bin/carddisp.pl?gene=SHC1
MIR142	MicroRNA 142	RNA Gene		31	GC17M058331	28.2787	https://www.genecards.org/cgi-bin/carddisp.pl?gene=MIR142
RHBDF2	Rhomboid 5 Homolog 2	Protein Coding	Q6PJF5	54	GC17M076470	28.158	https://www.genecards.org/cgi-bin/carddisp.pl?gene=RHBDF2
KLF6	KLF Transcription Factor 6	Protein Coding	Q99612	56	GC10M003779	28.0772	https://www.genecards.org/cgi-bin/carddisp.pl?gene=KLF6
CEBPA	CCAAT Enhancer Binding Protein Alpha	Protein Coding	P49715	59	GC19M033299	28.0509	https://www.genecards.org/cgi-bin/carddisp.pl?gene=CEBPA
CTAG1B	Cancer/Testis Antigen 1B	Protein Coding	P78358	40	GC0XM154617	28.0476	https://www.genecards.org/cgi-bin/carddisp.pl?gene=CTAG1B
DNMT3A	DNA Methyltransferase 3 Alpha	Protein Coding	Q9Y6K1	64	GC02M025228	28.0169	https://www.genecards.org/cgi-bin/carddisp.pl?gene=DNMT3A
SNHG1	Small Nucleolar RNA Host Gene 1	RNA Gene		30	GC11M128866	28.0092	https://www.genecards.org/cgi-bin/carddisp.pl?gene=SNHG1
MIR215	MicroRNA 215	RNA Gene		28	GC01M220117	27.9927	https://www.genecards.org/cgi-bin/carddisp.pl?gene=MIR215
IFNG	Interferon Gamma	Protein Coding	P01579	63	GC12M068154	27.9916	https://www.genecards.org/cgi-bin/carddisp.pl?gene=IFNG
FLT4	Fms Related Receptor Tyrosine Kinase 4	Protein Coding	P35916	65	GC05M182671	27.9324	https://www.genecards.org/cgi-bin/carddisp.pl?gene=FLT4
EPHB2	EPH Receptor B2	Protein Coding	P29323	65	GC01P022710	27.9223	https://www.genecards.org/cgi-bin/carddisp.pl?gene=EPHB2
CRNDE	Colorectal Neoplasia Differentially Expressed	RNA Gene		30	GC16M054969	27.8929	https://www.genecards.org/cgi-bin/carddisp.pl?gene=CRNDE
BIRC5	Baculoviral IAP Repeat Containing 5	Protein Coding	O15392	59	GC17P078214	27.8106	https://www.genecards.org/cgi-bin/carddisp.pl?gene=BIRC5
PCAT6	Prostate Cancer Associated Transcript 6	RNA Gene		25	GC01P202810	27.8005	https://www.genecards.org/cgi-bin/carddisp.pl?gene=PCAT6
LOC130062899	ATAC-STARR-Seq Lymphoblastoid Active Region 13597	Functional Element		9	GC19P128195	27.7693	https://www.genecards.org/cgi-bin/carddisp.pl?gene=LOC130062899
MIR7-3HG	MIR7-3 Host Gene	RNA Gene	Q8N6C7	35	GC19P122009	27.7648	https://www.genecards.org/cgi-bin/carddisp.pl?gene=MIR7-3HG
CD44	CD44 Molecule (IN Blood Group)	Protein Coding	P16070	62	GC11P035139	27.7243	https://www.genecards.org/cgi-bin/carddisp.pl?gene=CD44
ABCB1	ATP Binding Cassette Subfamily B Member 1	Protein Coding	P08183	64	GC07M087504	27.7205	https://www.genecards.org/cgi-bin/carddisp.pl?gene=ABCB1
LOC130001603	ATAC-STARR-Seq Lymphoblastoid Silent Region 19811	Functional Element		10	GC09P021974	27.7164	https://www.genecards.org/cgi-bin/carddisp.pl?gene=LOC130001603
ERCC1	ERCC Excision Repair 1, Endonuclease Non-Catalytic Subunit	Protein Coding	P07992	59	GC19M097024	27.6851	https://www.genecards.org/cgi-bin/carddisp.pl?gene=ERCC1
CASP3	Caspase 3	Protein Coding	P42574	62	GC04M184627	27.5967	https://www.genecards.org/cgi-bin/carddisp.pl?gene=CASP3
SLX4	SLX4 Structure-Specific Endonuclease Subunit	Protein Coding	Q8IY92	50	GC16M003581	27.5944	https://www.genecards.org/cgi-bin/carddisp.pl?gene=SLX4
ZEB1	Zinc Finger E-Box Binding Homeobox 1	Protein Coding	P37275	62	GC10P031318	27.5626	https://www.genecards.org/cgi-bin/carddisp.pl?gene=ZEB1
MTHFR	Methylenetetrahydrofolate Reductase	Protein Coding	P42898	61	GC01M011785	27.4882	https://www.genecards.org/cgi-bin/carddisp.pl?gene=MTHFR
MIR29B2	MicroRNA 29b-2	RNA Gene		27	GC01M207836	27.4285	https://www.genecards.org/cgi-bin/carddisp.pl?gene=MIR29B2
TGFBR1	Transforming Growth Factor Beta Receptor 1	Protein Coding	P36897	67	GC09P102398	27.4001	https://www.genecards.org/cgi-bin/carddisp.pl?gene=TGFBR1
KLK3	Kallikrein Related Peptidase 3	Protein Coding	P07288	60	GC19P050854	27.3894	https://www.genecards.org/cgi-bin/carddisp.pl?gene=KLK3
MIR9-1	MicroRNA 9-1	RNA Gene		29	GC01M156420	27.3501	https://www.genecards.org/cgi-bin/carddisp.pl?gene=MIR9-1
MIR31HG	MIR31 Host Gene	RNA Gene		27	GC09M022187	27.328	https://www.genecards.org/cgi-bin/carddisp.pl?gene=MIR31HG
MIR10A	MicroRNA 10a	RNA Gene		30	GC17M048579	27.2903	https://www.genecards.org/cgi-bin/carddisp.pl?gene=MIR10A
SOX2	SRY-Box Transcription Factor 2	Protein Coding	P48431	59	GC03P181711	27.2896	https://www.genecards.org/cgi-bin/carddisp.pl?gene=SOX2
AXIN1	Axin 1	Protein Coding	O15169	59	GC16M000287	27.2864	https://www.genecards.org/cgi-bin/carddisp.pl?gene=AXIN1
LOC107303340	3p25 Von Hippel-Lindau Tumor Suppressor, E3 Ubiquitin Protein Ligase Alu-Mediated Recombination Region	Functional Element		10	GC03P022800	27.2521	https://www.genecards.org/cgi-bin/carddisp.pl?gene=LOC107303340
TCF7L2	Transcription Factor 7 Like 2	Protein Coding	Q9NQB0	59	GC10P112950	27.1785	https://www.genecards.org/cgi-bin/carddisp.pl?gene=TCF7L2
ERCC3	ERCC Excision Repair 3, TFIIH Core Complex Helicase Subunit	Protein Coding	P19447	59	GC02M127257	27.1539	https://www.genecards.org/cgi-bin/carddisp.pl?gene=ERCC3
DNMT1	DNA Methyltransferase 1	Protein Coding	P26358	66	GC19M010133	27.1387	https://www.genecards.org/cgi-bin/carddisp.pl?gene=DNMT1
IGF1	Insulin Like Growth Factor 1	Protein Coding	P05019	61	GC12M102395	27.1025	https://www.genecards.org/cgi-bin/carddisp.pl?gene=IGF1
ROCK1	Rho Associated Coiled-Coil Containing Protein Kinase 1	Protein Coding	Q13464	62	GC18M035007	27.0922	https://www.genecards.org/cgi-bin/carddisp.pl?gene=ROCK1
PCAT29	Prostate Cancer Associated Transcript 29	RNA Gene		24	GC15P172483	27.0404	https://www.genecards.org/cgi-bin/carddisp.pl?gene=PCAT29
MAP2K4	Mitogen-Activated Protein Kinase Kinase 4	Protein Coding	P45985	60	GC17P012020	27.0121	https://www.genecards.org/cgi-bin/carddisp.pl?gene=MAP2K4
FALEC	Focally Amplified Long Non-Coding RNA In Epithelial Cancer	RNA Gene		25	GC01P166932	26.9086	https://www.genecards.org/cgi-bin/carddisp.pl?gene=FALEC
CDKN1C	Cyclin Dependent Kinase Inhibitor 1C	Protein Coding	P49918	58	GC11M012606	26.8693	https://www.genecards.org/cgi-bin/carddisp.pl?gene=CDKN1C
GPC3	Glypican 3	Protein Coding	P51654	59	GC0XM133535	26.8214	https://www.genecards.org/cgi-bin/carddisp.pl?gene=GPC3
TP53COR1	Tumor Protein P53 Pathway Corepressor 1	RNA Gene		16	GC06U903133	26.82	https://www.genecards.org/cgi-bin/carddisp.pl?gene=TP53COR1
FOXA1	Forkhead Box A1	Protein Coding	P55317	58	GC14M037589	26.7788	https://www.genecards.org/cgi-bin/carddisp.pl?gene=FOXA1
PTENP1	Phosphatase And Tensin Homolog Pseudogene 1	Pseudogene		27	GC09M033673	26.7349	https://www.genecards.org/cgi-bin/carddisp.pl?gene=PTENP1
MIR32	MicroRNA 32	RNA Gene		32	GC09M109046	26.6674	https://www.genecards.org/cgi-bin/carddisp.pl?gene=MIR32
KEAP1	Kelch Like ECH Associated Protein 1	Protein Coding	Q14145	61	GC19M010486	26.6636	https://www.genecards.org/cgi-bin/carddisp.pl?gene=KEAP1
TMPRSS2	Transmembrane Serine Protease 2	Protein Coding	O15393	60	GC21M041464	26.6479	https://www.genecards.org/cgi-bin/carddisp.pl?gene=TMPRSS2
MIR125B1	MicroRNA 125b-1	RNA Gene		31	GC11M130263	26.6245	https://www.genecards.org/cgi-bin/carddisp.pl?gene=MIR125B1
MIR24-1	MicroRNA 24-1	RNA Gene		27	GC09P095086	26.5623	https://www.genecards.org/cgi-bin/carddisp.pl?gene=MIR24-1
MIR15B	MicroRNA 15b	RNA Gene		29	GC03P160404	26.5323	https://www.genecards.org/cgi-bin/carddisp.pl?gene=MIR15B
MKI67	Marker Of Proliferation Ki-67	Protein Coding	P46013	56	GC10M128096	26.5139	https://www.genecards.org/cgi-bin/carddisp.pl?gene=MKI67
AXL	AXL Receptor Tyrosine Kinase	Protein Coding	P30530	64	GC19P041219	26.5103	https://www.genecards.org/cgi-bin/carddisp.pl?gene=AXL
MIR26B	MicroRNA 26b	RNA Gene		31	GC02P218402	26.476	https://www.genecards.org/cgi-bin/carddisp.pl?gene=MIR26B
WWOX	WW Domain Containing Oxidoreductase	Protein Coding	Q9NZC7	59	GC16P078099	26.4651	https://www.genecards.org/cgi-bin/carddisp.pl?gene=WWOX
ERCC6	ERCC Excision Repair 6, Chromatin Remodeling Factor	Protein Coding	Q03468	58	GC10M049454	26.4435	https://www.genecards.org/cgi-bin/carddisp.pl?gene=ERCC6
SETD2	SET Domain Containing 2, Histone Lysine Methyltransferase	Protein Coding	Q9BYW2	60	GC03M047033	26.3709	https://www.genecards.org/cgi-bin/carddisp.pl?gene=SETD2
MIR128-2	MicroRNA 128-2	RNA Gene		28	GC03P035754	26.3143	https://www.genecards.org/cgi-bin/carddisp.pl?gene=MIR128-2
PDCD1	Programmed Cell Death 1	Protein Coding	Q15116	60	GC02M241849	26.308	https://www.genecards.org/cgi-bin/carddisp.pl?gene=PDCD1
MIR345	MicroRNA 345	RNA Gene		29	GC14P100307	26.3079	https://www.genecards.org/cgi-bin/carddisp.pl?gene=MIR345
CASC15	Cancer Susceptibility 15	RNA Gene		26	GC06P021686	26.3006	https://www.genecards.org/cgi-bin/carddisp.pl?gene=CASC15
SNHG12	Small Nucleolar RNA Host Gene 12	RNA Gene	Q9BXW3	31	GC01M031833	26.29	https://www.genecards.org/cgi-bin/carddisp.pl?gene=SNHG12
HMMR	Hyaluronan Mediated Motility Receptor	Protein Coding	O75330	57	GC05P163469	26.2808	https://www.genecards.org/cgi-bin/carddisp.pl?gene=HMMR
MIR181B1	MicroRNA 181b-1	RNA Gene		29	GC01M198858	26.2629	https://www.genecards.org/cgi-bin/carddisp.pl?gene=MIR181B1
CD82	CD82 Molecule	Protein Coding	P27701	56	GC11P044564	26.2394	https://www.genecards.org/cgi-bin/carddisp.pl?gene=CD82
MIR101-1	MicroRNA 101-1	RNA Gene		28	GC01M065058	26.1964	https://www.genecards.org/cgi-bin/carddisp.pl?gene=MIR101-1
HAGLR	HOXD Antisense Growth-Associated Long Non-Coding RNA	RNA Gene		27	GC02M176172	26.194	https://www.genecards.org/cgi-bin/carddisp.pl?gene=HAGLR
PANDAR	Promoter Of CDKN1A Antisense DNA Damage Activated RNA	RNA Gene		20	GC06M036673	26.1423	https://www.genecards.org/cgi-bin/carddisp.pl?gene=PANDAR
MIR296	MicroRNA 296	RNA Gene		27	GC20M058817	26.0467	https://www.genecards.org/cgi-bin/carddisp.pl?gene=MIR296
PGR	Progesterone Receptor	Protein Coding	P06401	63	GC11M129695	25.9907	https://www.genecards.org/cgi-bin/carddisp.pl?gene=PGR
ABCG2	ATP Binding Cassette Subfamily G Member 2 (JR Blood Group)	Protein Coding	Q9UNQ0	63	GC04M088090	25.9024	https://www.genecards.org/cgi-bin/carddisp.pl?gene=ABCG2
XRCC1	X-Ray Repair Cross Complementing 1	Protein Coding	P18887	58	GC19M043543	25.8563	https://www.genecards.org/cgi-bin/carddisp.pl?gene=XRCC1
HNF1A-AS1	HNF1A Antisense RNA 1	RNA Gene		28	GC12M123804	25.8298	https://www.genecards.org/cgi-bin/carddisp.pl?gene=HNF1A-AS1
CYP19A1	Cytochrome P450 Family 19 Subfamily A Member 1	Protein Coding	P11511	61	GC15M051208	25.822	https://www.genecards.org/cgi-bin/carddisp.pl?gene=CYP19A1
PDGFRB	Platelet Derived Growth Factor Receptor Beta	Protein Coding	P09619	66	GC05M150113	25.8172	https://www.genecards.org/cgi-bin/carddisp.pl?gene=PDGFRB
IL10	Interleukin 10	Protein Coding	P22301	60	GC01M206767	25.7991	https://www.genecards.org/cgi-bin/carddisp.pl?gene=IL10
MIR424	MicroRNA 424	RNA Gene		28	GC0XM134881	25.7506	https://www.genecards.org/cgi-bin/carddisp.pl?gene=MIR424
SCHLAP1	SWI/SNF Complex Antagonist Associated With Prostate Cancer 1	RNA Gene		24	GC02P180511	25.583	https://www.genecards.org/cgi-bin/carddisp.pl?gene=SCHLAP1
AKT2	AKT Serine/Threonine Kinase 2	Protein Coding	P31751	67	GC19M040230	25.4821	https://www.genecards.org/cgi-bin/carddisp.pl?gene=AKT2
CYP1A1	Cytochrome P450 Family 1 Subfamily A Member 1	Protein Coding	P04798	60	GC15M074719	25.343	https://www.genecards.org/cgi-bin/carddisp.pl?gene=CYP1A1
FHIT	Fragile Histidine Triad Diadenosine Triphosphatase	Protein Coding	P49789	56	GC03M059747	25.3299	https://www.genecards.org/cgi-bin/carddisp.pl?gene=FHIT
BTK	Bruton Tyrosine Kinase	Protein Coding	Q06187	67	GC0XM101349	25.3049	https://www.genecards.org/cgi-bin/carddisp.pl?gene=BTK
RMRP	RNA Component Of Mitochondrial RNA Processing Endoribonuclease	RNA Gene		33	GC09M035655	25.2493	https://www.genecards.org/cgi-bin/carddisp.pl?gene=RMRP
NNT-AS1	NNT Antisense RNA 1	RNA Gene		24	GC05M044943	25.2327	https://www.genecards.org/cgi-bin/carddisp.pl?gene=NNT-AS1
RNY3	RNA, Ro60-Associated Y3	RNA Gene		24	GC07P159771	25.2326	https://www.genecards.org/cgi-bin/carddisp.pl?gene=RNY3
SOX9	SRY-Box Transcription Factor 9	Protein Coding	P48436	58	GC17P072121	25.2293	https://www.genecards.org/cgi-bin/carddisp.pl?gene=SOX9
MIR34B	MicroRNA 34b	RNA Gene		30	GC11P112584	25.2256	https://www.genecards.org/cgi-bin/carddisp.pl?gene=MIR34B
EXT2	Exostosin Glycosyltransferase 2	Protein Coding	Q93063	57	GC11P044095	25.2155	https://www.genecards.org/cgi-bin/carddisp.pl?gene=EXT2
MIRLET7F1	MicroRNA Let-7f-1	RNA Gene		27	GC09P102116	25.1993	https://www.genecards.org/cgi-bin/carddisp.pl?gene=MIRLET7F1
PHB1	Prohibitin 1	Protein Coding	P35232	59	GC17M085589	25.1685	https://www.genecards.org/cgi-bin/carddisp.pl?gene=PHB1
HGF	Hepatocyte Growth Factor	Protein Coding	P14210	65	GC07M081699	25.1541	https://www.genecards.org/cgi-bin/carddisp.pl?gene=HGF
SNHG5	Small Nucleolar RNA Host Gene 5	RNA Gene		29	GC06M085650	25.117	https://www.genecards.org/cgi-bin/carddisp.pl?gene=SNHG5
MIR26A1	MicroRNA 26a-1	RNA Gene		30	GC03P037969	25.0328	https://www.genecards.org/cgi-bin/carddisp.pl?gene=MIR26A1
PARP1	Poly(ADP-Ribose) Polymerase 1	Protein Coding	P09874	64	GC01M226360	25.0011	https://www.genecards.org/cgi-bin/carddisp.pl?gene=PARP1
TLR2	Toll Like Receptor 2	Protein Coding	O60603	65	GC04P153684	24.9509	https://www.genecards.org/cgi-bin/carddisp.pl?gene=TLR2
DDB2	Damage Specific DNA Binding Protein 2	Protein Coding	Q92466	59	GC11P048082	24.9457	https://www.genecards.org/cgi-bin/carddisp.pl?gene=DDB2
LOC107303338	3p25 FANCD2 Alu-Mediated Recombination Region	Functional Element		12	GC03P022779	24.9434	https://www.genecards.org/cgi-bin/carddisp.pl?gene=LOC107303338
ATRX	ATRX Chromatin Remodeler	Protein Coding	P46100	59	GC0XM077504	24.9196	https://www.genecards.org/cgi-bin/carddisp.pl?gene=ATRX
BUB1	BUB1 Mitotic Checkpoint Serine/Threonine Kinase	Protein Coding	O43683	62	GC02M110637	24.8879	https://www.genecards.org/cgi-bin/carddisp.pl?gene=BUB1
SNHG7	Small Nucleolar RNA Host Gene 7	RNA Gene		31	GC09M138861	24.8821	https://www.genecards.org/cgi-bin/carddisp.pl?gene=SNHG7
LOC110806263	TERT 5' Regulatory Region	Functional Element		10	GC05P001294	24.837	https://www.genecards.org/cgi-bin/carddisp.pl?gene=LOC110806263
MIR152	MicroRNA 152	RNA Gene		31	GC17M048037	24.8085	https://www.genecards.org/cgi-bin/carddisp.pl?gene=MIR152
MXI1	MAX Interactor 1, Dimerization Protein	Protein Coding	P50539	54	GC10P113338	24.7709	https://www.genecards.org/cgi-bin/carddisp.pl?gene=MXI1
ABL1	ABL Proto-Oncogene 1, Non-Receptor Tyrosine Kinase	Protein Coding	P00519	66	GC09P130713	24.7629	https://www.genecards.org/cgi-bin/carddisp.pl?gene=ABL1
CTLA4	Cytotoxic T-Lymphocyte Associated Protein 4	Protein Coding	P16410	61	GC02P204076	24.7297	https://www.genecards.org/cgi-bin/carddisp.pl?gene=CTLA4
SRD5A2	Steroid 5 Alpha-Reductase 2	Protein Coding	P31213	55	GC02M031522	24.7127	https://www.genecards.org/cgi-bin/carddisp.pl?gene=SRD5A2
MIR375	MicroRNA 375	RNA Gene		29	GC02M219001	24.7069	https://www.genecards.org/cgi-bin/carddisp.pl?gene=MIR375
KDM6A	Lysine Demethylase 6A	Protein Coding	O15550	60	GC0XP044873	24.674	https://www.genecards.org/cgi-bin/carddisp.pl?gene=KDM6A
CASR	Calcium Sensing Receptor	Protein Coding	P41180	64	GC03P122183	24.6591	https://www.genecards.org/cgi-bin/carddisp.pl?gene=CASR
CASC19	Cancer Susceptibility 19	RNA Gene		23	GC08M136309	24.5919	https://www.genecards.org/cgi-bin/carddisp.pl?gene=CASC19
KLLN	Killin, P53 Regulated DNA Replication Inhibitor	Protein Coding	B2CW77	43	GC10M088508	24.5361	https://www.genecards.org/cgi-bin/carddisp.pl?gene=KLLN
GSTT1	Glutathione S-Transferase Theta 1	Protein Coding	P30711	44	GC22Mi00270	24.5303	https://www.genecards.org/cgi-bin/carddisp.pl?gene=GSTT1
SF3B1	Splicing Factor 3b Subunit 1	Protein Coding	O75533	57	GC02M197453	24.5096	https://www.genecards.org/cgi-bin/carddisp.pl?gene=SF3B1
MIRLET7E	MicroRNA Let-7e	RNA Gene		29	GC19P123544	24.5046	https://www.genecards.org/cgi-bin/carddisp.pl?gene=MIRLET7E
MIR212	MicroRNA 212	RNA Gene		29	GC17M002050	24.4583	https://www.genecards.org/cgi-bin/carddisp.pl?gene=MIR212
GACAT3	Gastric Cancer Associated Transcript 3	RNA Gene		24	GC02P016015	24.3924	https://www.genecards.org/cgi-bin/carddisp.pl?gene=GACAT3
CBL	Cbl Proto-Oncogene	Protein Coding	P22681	64	GC11P119206	24.3732	https://www.genecards.org/cgi-bin/carddisp.pl?gene=CBL
HFE	Homeostatic Iron Regulator	Protein Coding	Q30201	58	GC06P026087	24.3476	https://www.genecards.org/cgi-bin/carddisp.pl?gene=HFE
MIR494	MicroRNA 494	RNA Gene		26	GC14P117924	24.3409	https://www.genecards.org/cgi-bin/carddisp.pl?gene=MIR494
ENG	Endoglin	Protein Coding	P17813	60	GC09M128107	24.3061	https://www.genecards.org/cgi-bin/carddisp.pl?gene=ENG
MIR181A2	MicroRNA 181a-2	RNA Gene		29	GC09P124692	24.2947	https://www.genecards.org/cgi-bin/carddisp.pl?gene=MIR181A2
NORAD	Non-Coding RNA Activated By DNA Damage	RNA Gene		27	GC20M036534	24.2499	https://www.genecards.org/cgi-bin/carddisp.pl?gene=NORAD
GSK3B	Glycogen Synthase Kinase 3 Beta	Protein Coding	P49841	64	GC03M119821	24.2324	https://www.genecards.org/cgi-bin/carddisp.pl?gene=GSK3B
B2M	Beta-2-Microglobulin	Protein Coding	P61769	63	GC15P044711	24.2165	https://www.genecards.org/cgi-bin/carddisp.pl?gene=B2M
BCAR1	BCAR1 Scaffold Protein, Cas Family Member	Protein Coding	P56945	56	GC16M075228	24.201	https://www.genecards.org/cgi-bin/carddisp.pl?gene=BCAR1
MIR216A	MicroRNA 216a	RNA Gene		29	GC02M055988	24.183	https://www.genecards.org/cgi-bin/carddisp.pl?gene=MIR216A
ESR2	Estrogen Receptor 2	Protein Coding	Q92731	61	GC14M064084	24.1805	https://www.genecards.org/cgi-bin/carddisp.pl?gene=ESR2
MAP2K2	Mitogen-Activated Protein Kinase Kinase 2	Protein Coding	P36507	67	GC19M004090	24.1683	https://www.genecards.org/cgi-bin/carddisp.pl?gene=MAP2K2
MIR206	MicroRNA 206	RNA Gene		29	GC06P052144	24.1399	https://www.genecards.org/cgi-bin/carddisp.pl?gene=MIR206
SRA1	Steroid Receptor RNA Activator 1	Protein Coding	Q9HD15	50	GC05M140537	24.1356	https://www.genecards.org/cgi-bin/carddisp.pl?gene=SRA1
LOC129933707	ATAC-STARR-Seq Lymphoblastoid Silent Region 11468	Functional Element		8	GC02P047793	24.0914	https://www.genecards.org/cgi-bin/carddisp.pl?gene=LOC129933707
LOC126860438	MED14-Independent Group 3 Enhancer GRCh37_chr8:90959982-90961181	Functional Element		9	GC08P089947	24.0619	https://www.genecards.org/cgi-bin/carddisp.pl?gene=LOC126860438
IL7R	Interleukin 7 Receptor	Protein Coding	P16871	59	GC05P035852	24.05	https://www.genecards.org/cgi-bin/carddisp.pl?gene=IL7R
DDR2	Discoidin Domain Receptor Tyrosine Kinase 2	Protein Coding	Q16832	64	GC01P167752	24.0468	https://www.genecards.org/cgi-bin/carddisp.pl?gene=DDR2
POLK	DNA Polymerase Kappa	Protein Coding	Q9UBT6	55	GC05P078907	24.036	https://www.genecards.org/cgi-bin/carddisp.pl?gene=POLK
VDR	Vitamin D Receptor	Protein Coding	P11473	62	GC12M047841	24.0191	https://www.genecards.org/cgi-bin/carddisp.pl?gene=VDR
AKT3	AKT Serine/Threonine Kinase 3	Protein Coding	Q9Y243	68	GC01M243488	23.9995	https://www.genecards.org/cgi-bin/carddisp.pl?gene=AKT3
FENDRR	FOXF1 Adjacent Non-Coding Developmental Regulatory RNA	RNA Gene		28	GC16M086511	23.8923	https://www.genecards.org/cgi-bin/carddisp.pl?gene=FENDRR
PCAT7	Prostate Cancer Associated Transcript 7	RNA Gene		23	GC09P102145	23.8594	https://www.genecards.org/cgi-bin/carddisp.pl?gene=PCAT7
MIR107	MicroRNA 107	RNA Gene		29	GC10M089604	23.8505	https://www.genecards.org/cgi-bin/carddisp.pl?gene=MIR107
CBR3-AS1	CBR3 Antisense RNA 1	RNA Gene		27	GC21M036090	23.8012	https://www.genecards.org/cgi-bin/carddisp.pl?gene=CBR3-AS1
NPM1	Nucleophosmin 1	Protein Coding	P06748	63	GC05P171387	23.7528	https://www.genecards.org/cgi-bin/carddisp.pl?gene=NPM1
MIR185	MicroRNA 185	RNA Gene		31	GC22P075390	23.7477	https://www.genecards.org/cgi-bin/carddisp.pl?gene=MIR185
MIR338	MicroRNA 338	RNA Gene		27	GC17M086431	23.7119	https://www.genecards.org/cgi-bin/carddisp.pl?gene=MIR338
NCOR1	Nuclear Receptor Corepressor 1	Protein Coding	O75376	56	GC17M016029	23.6735	https://www.genecards.org/cgi-bin/carddisp.pl?gene=NCOR1
CEACAM5	CEA Cell Adhesion Molecule 5	Protein Coding	P06731	56	GC19P123129	23.6384	https://www.genecards.org/cgi-bin/carddisp.pl?gene=CEACAM5
MIR429	MicroRNA 429	RNA Gene		30	GC01P050634	23.5979	https://www.genecards.org/cgi-bin/carddisp.pl?gene=MIR429
MIR16-1	MicroRNA 16-1	RNA Gene		29	GC13M050048	23.5716	https://www.genecards.org/cgi-bin/carddisp.pl?gene=MIR16-1
BIVM-ERCC5	BIVM-ERCC5 Readthrough	Protein Coding		25	GC13P102836	23.5685	https://www.genecards.org/cgi-bin/carddisp.pl?gene=BIVM-ERCC5
MCC	MCC Regulator Of WNT Signaling Pathway	Protein Coding	P23508	54	GC05M113022	23.5237	https://www.genecards.org/cgi-bin/carddisp.pl?gene=MCC
GACAT2	Gastric Cancer Associated Transcript 2	RNA Gene		22	GC18M008695	23.5182	https://www.genecards.org/cgi-bin/carddisp.pl?gene=GACAT2
TSHR	Thyroid Stimulating Hormone Receptor	Protein Coding	P16473	61	GC14P080954	23.5073	https://www.genecards.org/cgi-bin/carddisp.pl?gene=TSHR
CASP10	Caspase 10	Protein Coding	Q92851	60	GC02P201182	23.4329	https://www.genecards.org/cgi-bin/carddisp.pl?gene=CASP10
SLC22A18	Solute Carrier Family 22 Member 18	Protein Coding	Q96BI1	54	GC11P002899	23.4271	https://www.genecards.org/cgi-bin/carddisp.pl?gene=SLC22A18
XPO1	Exportin 1	Protein Coding	O14980	61	GC02M061445	23.3279	https://www.genecards.org/cgi-bin/carddisp.pl?gene=XPO1
MIR328	MicroRNA 328	RNA Gene		29	GC16M067593	23.3207	https://www.genecards.org/cgi-bin/carddisp.pl?gene=MIR328
CCND2	Cyclin D2	Protein Coding	P30279	61	GC12P042059	23.3112	https://www.genecards.org/cgi-bin/carddisp.pl?gene=CCND2
RNY1	RNA, Ro60-Associated Y1	RNA Gene		25	GC07M148987	23.2871	https://www.genecards.org/cgi-bin/carddisp.pl?gene=RNY1
LINC00472	Long Intergenic Non-Protein Coding RNA 472	RNA Gene	Q9H8W2	36	GC06M098589	23.2861	https://www.genecards.org/cgi-bin/carddisp.pl?gene=LINC00472
MIR130A	MicroRNA 130a	RNA Gene		31	GC11P057641	23.2714	https://www.genecards.org/cgi-bin/carddisp.pl?gene=MIR130A
MIR342	MicroRNA 342	RNA Gene		29	GC14P100109	23.185	https://www.genecards.org/cgi-bin/carddisp.pl?gene=MIR342
BCL2L1	BCL2 Like 1	Protein Coding	Q07817	62	GC20M031664	23.1839	https://www.genecards.org/cgi-bin/carddisp.pl?gene=BCL2L1
PCAT2	Prostate Cancer Associated Transcript 2	RNA Gene		24	GC08M127072	23.1782	https://www.genecards.org/cgi-bin/carddisp.pl?gene=PCAT2
DPYD	Dihydropyrimidine Dehydrogenase	Protein Coding	Q12882	65	GC01M097015	23.1726	https://www.genecards.org/cgi-bin/carddisp.pl?gene=DPYD
HSP90AA1	Heat Shock Protein 90 Alpha Family Class A Member 1	Protein Coding	P07900	64	GC14M102080	23.1517	https://www.genecards.org/cgi-bin/carddisp.pl?gene=HSP90AA1
MIRLET7I	MicroRNA Let-7i	RNA Gene		30	GC12P063310	23.1496	https://www.genecards.org/cgi-bin/carddisp.pl?gene=MIRLET7I
MIR211	MicroRNA 211	RNA Gene		31	GC15M031065	23.1344	https://www.genecards.org/cgi-bin/carddisp.pl?gene=MIR211
TSG101	Tumor Susceptibility 101	Protein Coding	Q99816	57	GC11M018468	23.0995	https://www.genecards.org/cgi-bin/carddisp.pl?gene=TSG101
SOS1	SOS Ras/Rac Guanine Nucleotide Exchange Factor 1	Protein Coding	Q07889	64	GC02M039300	23.082	https://www.genecards.org/cgi-bin/carddisp.pl?gene=SOS1
VEGFC	Vascular Endothelial Growth Factor C	Protein Coding	P49767	60	GC04M176683	23.0412	https://www.genecards.org/cgi-bin/carddisp.pl?gene=VEGFC
MMP1	Matrix Metallopeptidase 1	Protein Coding	P03956	63	GC11M129720	23.023	https://www.genecards.org/cgi-bin/carddisp.pl?gene=MMP1
CERNA2	Competing Endogenous LncRNA 2 For MicroRNA Let-7b	RNA Gene		20	GC10M084153	23.0195	https://www.genecards.org/cgi-bin/carddisp.pl?gene=CERNA2
SPINK1	Serine Peptidase Inhibitor Kazal Type 1	Protein Coding	P00995	55	GC05M147825	22.973	https://www.genecards.org/cgi-bin/carddisp.pl?gene=SPINK1
MCL1	MCL1 Apoptosis Regulator, BCL2 Family Member	Protein Coding	Q07820	62	GC01M163762	22.9383	https://www.genecards.org/cgi-bin/carddisp.pl?gene=MCL1
MSMB	Microseminoprotein Beta	Protein Coding	P08118	52	GC10M046033	22.8947	https://www.genecards.org/cgi-bin/carddisp.pl?gene=MSMB
IGFBP3	Insulin Like Growth Factor Binding Protein 3	Protein Coding	P17936	59	GC07M045912	22.8405	https://www.genecards.org/cgi-bin/carddisp.pl?gene=IGFBP3
MIR151A	MicroRNA 151a	RNA Gene		28	GC08M140954	22.8364	https://www.genecards.org/cgi-bin/carddisp.pl?gene=MIR151A
MIRLET7A1	MicroRNA Let-7a-1	RNA Gene		31	GC09P094175	22.817	https://www.genecards.org/cgi-bin/carddisp.pl?gene=MIRLET7A1
BLACAT1	BLACAT1 Overlapping LEMD1 Locus	Protein Coding		24	GC01M205389	22.7451	https://www.genecards.org/cgi-bin/carddisp.pl?gene=BLACAT1
KMT2A	Lysine Methyltransferase 2A	Protein Coding	Q03164	60	GC11P118436	22.6858	https://www.genecards.org/cgi-bin/carddisp.pl?gene=KMT2A
TINCR	TINCR Ubiquitin Domain Containing	Protein Coding	A0A2R8Y7D0	33	GC19M005558	22.6772	https://www.genecards.org/cgi-bin/carddisp.pl?gene=TINCR
MIR24-2	MicroRNA 24-2	RNA Gene		28	GC19M096310	22.6693	https://www.genecards.org/cgi-bin/carddisp.pl?gene=MIR24-2
MIR324	MicroRNA 324	RNA Gene		30	GC17M007223	22.5779	https://www.genecards.org/cgi-bin/carddisp.pl?gene=MIR324
MIR331	MicroRNA 331	RNA Gene		29	GC12P095308	22.5726	https://www.genecards.org/cgi-bin/carddisp.pl?gene=MIR331
CASC11	Cancer Susceptibility 11	RNA Gene		23	GC08M136319	22.5716	https://www.genecards.org/cgi-bin/carddisp.pl?gene=CASC11
TP63	Tumor Protein P63	Protein Coding	Q9H3D4	59	GC03P189598	22.5437	https://www.genecards.org/cgi-bin/carddisp.pl?gene=TP63
TLR4	Toll Like Receptor 4	Protein Coding	O00206	64	GC09P117704	22.4977	https://www.genecards.org/cgi-bin/carddisp.pl?gene=TLR4
KRT20	Keratin 20	Protein Coding	P35900	54	GC17M040875	22.4745	https://www.genecards.org/cgi-bin/carddisp.pl?gene=KRT20
LNCRNA-ATB	LncRNA Activated By TGF-Beta	RNA Gene		15	GC14P048730	22.4722	https://www.genecards.org/cgi-bin/carddisp.pl?gene=LNCRNA-ATB
NQO1	NAD(P)H Quinone Dehydrogenase 1	Protein Coding	P15559	60	GC16M069706	22.4604	https://www.genecards.org/cgi-bin/carddisp.pl?gene=NQO1
MIR202	MicroRNA 202	RNA Gene		28	GC10M133247	22.4405	https://www.genecards.org/cgi-bin/carddisp.pl?gene=MIR202
NFKBIA	NFKB Inhibitor Alpha	Protein Coding	P25963	64	GC14M035401	22.4053	https://www.genecards.org/cgi-bin/carddisp.pl?gene=NFKBIA
BCL10	BCL10 Immune Signaling Adaptor	Protein Coding	O95999	58	GC01M085265	22.4027	https://www.genecards.org/cgi-bin/carddisp.pl?gene=BCL10
U2AF1	U2 Small Nuclear RNA Auxiliary Factor 1	Protein Coding	Q01081	55	GC21M043092	22.367	https://www.genecards.org/cgi-bin/carddisp.pl?gene=U2AF1
STAT1	Signal Transducer And Activator Of Transcription 1	Protein Coding	P42224	66	GC02M190908	22.3445	https://www.genecards.org/cgi-bin/carddisp.pl?gene=STAT1
MIR339	MicroRNA 339	RNA Gene		30	GC07M001022	22.3007	https://www.genecards.org/cgi-bin/carddisp.pl?gene=MIR339
JAK1	Janus Kinase 1	Protein Coding	P23458	66	GC01M064833	22.2992	https://www.genecards.org/cgi-bin/carddisp.pl?gene=JAK1
ERG	ETS Transcription Factor ERG	Protein Coding	P11308	59	GC21M038367	22.284	https://www.genecards.org/cgi-bin/carddisp.pl?gene=ERG
MIR181C	MicroRNA 181c	RNA Gene		29	GC19P122492	22.2452	https://www.genecards.org/cgi-bin/carddisp.pl?gene=MIR181C
ZFHX3	Zinc Finger Homeobox 3	Protein Coding	Q15911	55	GC16M072782	22.237	https://www.genecards.org/cgi-bin/carddisp.pl?gene=ZFHX3
EXT1	Exostosin Glycosyltransferase 1	Protein Coding	Q16394	60	GC08M117798	22.1895	https://www.genecards.org/cgi-bin/carddisp.pl?gene=EXT1
MIR498	MicroRNA 498	RNA Gene		24	GC19P123638	22.17	https://www.genecards.org/cgi-bin/carddisp.pl?gene=MIR498
MED12	Mediator Complex Subunit 12	Protein Coding	Q93074	57	GC0XP071118	22.1202	https://www.genecards.org/cgi-bin/carddisp.pl?gene=MED12
TOE1	Target Of EGR1, Exonuclease	Protein Coding	Q96GM8	51	GC01P055476	22.0292	https://www.genecards.org/cgi-bin/carddisp.pl?gene=TOE1
E2F1	E2F Transcription Factor 1	Protein Coding	Q01094	56	GC20M033675	21.9942	https://www.genecards.org/cgi-bin/carddisp.pl?gene=E2F1
MIRLET7A3	MicroRNA Let-7a-3	RNA Gene		28	GC22P046112	21.9907	https://www.genecards.org/cgi-bin/carddisp.pl?gene=MIRLET7A3
GHET1	Gastric Carcinoma Proliferation Enhancing Transcript 1	RNA Gene		21	GC07P159772	21.9834	https://www.genecards.org/cgi-bin/carddisp.pl?gene=GHET1
NPTN-IT1	NPTN Intronic Transcript 1	RNA Gene		21	GC15M073566	21.9508	https://www.genecards.org/cgi-bin/carddisp.pl?gene=NPTN-IT1
CCND3	Cyclin D3	Protein Coding	P30281	60	GC06M041934	21.9499	https://www.genecards.org/cgi-bin/carddisp.pl?gene=CCND3
MUC2	Mucin 2, Oligomeric Mucus/Gel-Forming	Protein Coding	Q02817	52	GC11P001074	21.9439	https://www.genecards.org/cgi-bin/carddisp.pl?gene=MUC2
MAPK3	Mitogen-Activated Protein Kinase 3	Protein Coding	P27361	63	GC16M044882	21.9207	https://www.genecards.org/cgi-bin/carddisp.pl?gene=MAPK3
MIR132	MicroRNA 132	RNA Gene		31	GC17M002049	21.9168	https://www.genecards.org/cgi-bin/carddisp.pl?gene=MIR132
SEPTIN9	Septin 9	Protein Coding	Q9UHD8	53	GC17P123942	21.8521	https://www.genecards.org/cgi-bin/carddisp.pl?gene=SEPTIN9
FGF2	Fibroblast Growth Factor 2	Protein Coding	P09038	59	GC04P122826	21.8417	https://www.genecards.org/cgi-bin/carddisp.pl?gene=FGF2
PBRM1	Polybromo 1	Protein Coding	Q86U86	58	GC03M052545	21.7923	https://www.genecards.org/cgi-bin/carddisp.pl?gene=PBRM1
MIR30B	MicroRNA 30b	RNA Gene		31	GC08M134800	21.7425	https://www.genecards.org/cgi-bin/carddisp.pl?gene=MIR30B
TSPAN31	Tetraspanin 31	Protein Coding	Q12999	51	GC12P057738	21.72	https://www.genecards.org/cgi-bin/carddisp.pl?gene=TSPAN31
LOC106721785	BRCA2 Promoter/Silencer Region	Functional Element		10	GC13P032314	21.7188	https://www.genecards.org/cgi-bin/carddisp.pl?gene=LOC106721785
CTAG2	Cancer/Testis Antigen 2	Protein Coding	O75638	43	GC0XM154651	21.7158	https://www.genecards.org/cgi-bin/carddisp.pl?gene=CTAG2
PPP2R1B	Protein Phosphatase 2 Scaffold Subunit Abeta	Protein Coding	P30154	58	GC11M129985	21.6621	https://www.genecards.org/cgi-bin/carddisp.pl?gene=PPP2R1B
HOXA-AS2	HOXA Cluster Antisense RNA 2	RNA Gene		27	GC07P027107	21.6615	https://www.genecards.org/cgi-bin/carddisp.pl?gene=HOXA-AS2
CSF1R	Colony Stimulating Factor 1 Receptor	Protein Coding	P07333	65	GC05M150053	21.6595	https://www.genecards.org/cgi-bin/carddisp.pl?gene=CSF1R
EGOT	Eosinophil Granule Ontogeny Transcript	RNA Gene		29	GC03M004740	21.6313	https://www.genecards.org/cgi-bin/carddisp.pl?gene=EGOT
CSF3	Colony Stimulating Factor 3	Protein Coding	P09919	54	GC17P040015	21.6085	https://www.genecards.org/cgi-bin/carddisp.pl?gene=CSF3
PTK2	Protein Tyrosine Kinase 2	Protein Coding	Q05397	61	GC08M140657	21.601	https://www.genecards.org/cgi-bin/carddisp.pl?gene=PTK2
PLAU	Plasminogen Activator, Urokinase	Protein Coding	P00749	64	GC10P073909	21.5644	https://www.genecards.org/cgi-bin/carddisp.pl?gene=PLAU
CFTR	CF Transmembrane Conductance Regulator	Protein Coding	P13569	66	GC07P117287	21.5431	https://www.genecards.org/cgi-bin/carddisp.pl?gene=CFTR
PCNA	Proliferating Cell Nuclear Antigen	Protein Coding	P12004	63	GC20M005114	21.5368	https://www.genecards.org/cgi-bin/carddisp.pl?gene=PCNA
ICAM1	Intercellular Adhesion Molecule 1	Protein Coding	P05362	63	GC19P122290	21.5106	https://www.genecards.org/cgi-bin/carddisp.pl?gene=ICAM1
CDK1	Cyclin Dependent Kinase 1	Protein Coding	P06493	61	GC10P060772	21.5022	https://www.genecards.org/cgi-bin/carddisp.pl?gene=CDK1
DGCR5	DiGeorge Syndrome Critical Region Gene 5	RNA Gene		29	GC22P075359	21.4825	https://www.genecards.org/cgi-bin/carddisp.pl?gene=DGCR5
NAT2	N-Acetyltransferase 2	Protein Coding	P11245	56	GC08P018391	21.4663	https://www.genecards.org/cgi-bin/carddisp.pl?gene=NAT2
DELEC1	Deleted In Esophageal Cancer 1	RNA Gene	Q9P2X7	33	GC09P126513	21.4109	https://www.genecards.org/cgi-bin/carddisp.pl?gene=DELEC1
MIR483	MicroRNA 483	RNA Gene		29	GC11M012585	21.4066	https://www.genecards.org/cgi-bin/carddisp.pl?gene=MIR483
FN1	Fibronectin 1	Protein Coding	P02751	63	GC02M215360	21.4033	https://www.genecards.org/cgi-bin/carddisp.pl?gene=FN1
ACVR1B	Activin A Receptor Type 1B	Protein Coding	P36896	59	GC12P051951	21.3926	https://www.genecards.org/cgi-bin/carddisp.pl?gene=ACVR1B
TNFSF10	TNF Superfamily Member 10	Protein Coding	P50591	57	GC03M172505	21.3898	https://www.genecards.org/cgi-bin/carddisp.pl?gene=TNFSF10
HDAC1	Histone Deacetylase 1	Protein Coding	Q13547	63	GC01P032292	21.3598	https://www.genecards.org/cgi-bin/carddisp.pl?gene=HDAC1
TP73	Tumor Protein P73	Protein Coding	O15350	58	GC01P003652	21.3273	https://www.genecards.org/cgi-bin/carddisp.pl?gene=TP73
MIR22HG	MIR22 Host Gene	RNA Gene	Q0VDD5	35	GC17M083871	21.3219	https://www.genecards.org/cgi-bin/carddisp.pl?gene=MIR22HG
CYP2A6	Cytochrome P450 Family 2 Subfamily A Member 6	Protein Coding	P11509	58	GC19M040843	21.2778	https://www.genecards.org/cgi-bin/carddisp.pl?gene=CYP2A6
RELA	RELA Proto-Oncogene, NF-KB Subunit	Protein Coding	Q04206	64	GC11M065653	21.2657	https://www.genecards.org/cgi-bin/carddisp.pl?gene=RELA
WT1-AS	WT1 Antisense RNA	RNA Gene	Q06250	36	GC11P032434	21.2625	https://www.genecards.org/cgi-bin/carddisp.pl?gene=WT1-AS
MIR423	MicroRNA 423	RNA Gene		28	GC17P030117	21.197	https://www.genecards.org/cgi-bin/carddisp.pl?gene=MIR423
ETV6	ETS Variant Transcription Factor 6	Protein Coding	P41212	59	GC12P011649	21.1934	https://www.genecards.org/cgi-bin/carddisp.pl?gene=ETV6
RINT1	RAD50 Interactor 1	Protein Coding	Q6NUQ1	51	GC07P105532	21.1888	https://www.genecards.org/cgi-bin/carddisp.pl?gene=RINT1
MIR124-1	MicroRNA 124-1	RNA Gene		28	GC08M009903	21.1814	https://www.genecards.org/cgi-bin/carddisp.pl?gene=MIR124-1
CASC22	Cancer Susceptibility 22	RNA Gene		22	GC16P052258	21.1073	https://www.genecards.org/cgi-bin/carddisp.pl?gene=CASC22
LINC00511	Long Intergenic Non-Protein Coding RNA 511	RNA Gene		26	GC17M087008	21.066	https://www.genecards.org/cgi-bin/carddisp.pl?gene=LINC00511
MAPK10	Mitogen-Activated Protein Kinase 10	Protein Coding	P53779	60	GC04M085990	21.0461	https://www.genecards.org/cgi-bin/carddisp.pl?gene=MAPK10
PCSEAT	Prostate Cancer Expressed EZH2 Associated Transcript	RNA Gene		20	GC21P041577	21.0454	https://www.genecards.org/cgi-bin/carddisp.pl?gene=PCSEAT
TOP2A	DNA Topoisomerase II Alpha	Protein Coding	P11388	64	GC17M040388	21.0431	https://www.genecards.org/cgi-bin/carddisp.pl?gene=TOP2A
HIF1A-AS2	HIF1A Antisense RNA 2	RNA Gene		24	GC14M061747	21.0396	https://www.genecards.org/cgi-bin/carddisp.pl?gene=HIF1A-AS2
WRAP53	WD Repeat Containing Antisense To TP53	Protein Coding	Q9BUR4	54	GC17P121930	21.0351	https://www.genecards.org/cgi-bin/carddisp.pl?gene=WRAP53
DNMT3B	DNA Methyltransferase 3 Beta	Protein Coding	Q9UBC3	64	GC20P032762	20.9578	https://www.genecards.org/cgi-bin/carddisp.pl?gene=DNMT3B
PPP2R2A	Protein Phosphatase 2 Regulatory Subunit Balpha	Protein Coding	P63151	58	GC08P026292	20.9539	https://www.genecards.org/cgi-bin/carddisp.pl?gene=PPP2R2A
TWIST1	Twist Family BHLH Transcription Factor 1	Protein Coding	Q15672	59	GC07M019020	20.9279	https://www.genecards.org/cgi-bin/carddisp.pl?gene=TWIST1
TNFRSF10B	TNF Receptor Superfamily Member 10b	Protein Coding	O14763	63	GC08M023020	20.9145	https://www.genecards.org/cgi-bin/carddisp.pl?gene=TNFRSF10B
TOP1	DNA Topoisomerase I	Protein Coding	P11387	62	GC20P041028	20.9142	https://www.genecards.org/cgi-bin/carddisp.pl?gene=TOP1
KRT7	Keratin 7	Protein Coding	P08729	56	GC12P052232	20.9021	https://www.genecards.org/cgi-bin/carddisp.pl?gene=KRT7
PRKCA	Protein Kinase C Alpha	Protein Coding	P17252	64	GC17P066302	20.8951	https://www.genecards.org/cgi-bin/carddisp.pl?gene=PRKCA
CXCL12	C-X-C Motif Chemokine Ligand 12	Protein Coding	P48061	59	GC10M044370	20.8906	https://www.genecards.org/cgi-bin/carddisp.pl?gene=CXCL12
MIR193B	MicroRNA 193b	RNA Gene		30	GC16P096067	20.8776	https://www.genecards.org/cgi-bin/carddisp.pl?gene=MIR193B
MIR124-3	MicroRNA 124-3	RNA Gene		25	GC20P067529	20.8505	https://www.genecards.org/cgi-bin/carddisp.pl?gene=MIR124-3
RAC1	Rac Family Small GTPase 1	Protein Coding	P63000	62	GC07P013892	20.8471	https://www.genecards.org/cgi-bin/carddisp.pl?gene=RAC1
CASP9	Caspase 9	Protein Coding	P55211	60	GC01M015507	20.8084	https://www.genecards.org/cgi-bin/carddisp.pl?gene=CASP9
MIR499A	MicroRNA 499a	RNA Gene		31	GC20P034990	20.7916	https://www.genecards.org/cgi-bin/carddisp.pl?gene=MIR499A
PCAT14	Prostate Cancer Associated Transcript 14	RNA Gene		21	GC22P075568	20.7819	https://www.genecards.org/cgi-bin/carddisp.pl?gene=PCAT14
FLT3	Fms Related Receptor Tyrosine Kinase 3	Protein Coding	P36888	66	GC13M028003	20.7729	https://www.genecards.org/cgi-bin/carddisp.pl?gene=FLT3
CDKN3	Cyclin Dependent Kinase Inhibitor 3	Protein Coding	Q16667	54	GC14P054401	20.7588	https://www.genecards.org/cgi-bin/carddisp.pl?gene=CDKN3
RB1CC1	RB1 Inducible Coiled-Coil 1	Protein Coding	Q8TDY2	57	GC08M052622	20.7489	https://www.genecards.org/cgi-bin/carddisp.pl?gene=RB1CC1
FOXO3	Forkhead Box O3	Protein Coding	O43524	60	GC06P108559	20.6859	https://www.genecards.org/cgi-bin/carddisp.pl?gene=FOXO3
ODC1	Ornithine Decarboxylase 1	Protein Coding	P11926	61	GC02M010432	20.6858	https://www.genecards.org/cgi-bin/carddisp.pl?gene=ODC1
NBAT1	Neuroblastoma Associated Transcript 1	RNA Gene		25	GC06M022415	20.6668	https://www.genecards.org/cgi-bin/carddisp.pl?gene=NBAT1
DROSHA	Drosha Ribonuclease III	Protein Coding	Q9NRR4	57	GC05M031401	20.6262	https://www.genecards.org/cgi-bin/carddisp.pl?gene=DROSHA
SP1	Sp1 Transcription Factor	Protein Coding	P08047	59	GC12P053380	20.5968	https://www.genecards.org/cgi-bin/carddisp.pl?gene=SP1
PCAT18	Prostate Cancer Associated Transcript 18	RNA Gene		28	GC18M035082	20.5436	https://www.genecards.org/cgi-bin/carddisp.pl?gene=PCAT18
TP53BP1	Tumor Protein P53 Binding Protein 1	Protein Coding	Q12888	56	GC15M043403	20.5404	https://www.genecards.org/cgi-bin/carddisp.pl?gene=TP53BP1
BIRC3	Baculoviral IAP Repeat Containing 3	Protein Coding	Q13489	58	GC11P102317	20.5326	https://www.genecards.org/cgi-bin/carddisp.pl?gene=BIRC3
LINC01672	Long Intergenic Non-Protein Coding RNA 1672	RNA Gene		21	GC01P050860	20.5293	https://www.genecards.org/cgi-bin/carddisp.pl?gene=LINC01672
ZEB2	Zinc Finger E-Box Binding Homeobox 2	Protein Coding	O60315	61	GC02M144384	20.5272	https://www.genecards.org/cgi-bin/carddisp.pl?gene=ZEB2
TCF7	Transcription Factor 7	Protein Coding	P36402	54	GC05P134301	20.5025	https://www.genecards.org/cgi-bin/carddisp.pl?gene=TCF7
KMT2C	Lysine Methyltransferase 2C	Protein Coding	Q8NEZ4	56	GC07M152134	20.4958	https://www.genecards.org/cgi-bin/carddisp.pl?gene=KMT2C
MAD1L1	Mitotic Arrest Deficient 1 Like 1	Protein Coding	Q9Y6D9	59	GC07M001815	20.4645	https://www.genecards.org/cgi-bin/carddisp.pl?gene=MAD1L1
MIR128-1	MicroRNA 128-1	RNA Gene		28	GC02P135665	20.406	https://www.genecards.org/cgi-bin/carddisp.pl?gene=MIR128-1
NME1	NME/NM23 Nucleoside Diphosphate Kinase 1	Protein Coding	P15531	59	GC17P123380	20.3828	https://www.genecards.org/cgi-bin/carddisp.pl?gene=NME1
CRP	C-Reactive Protein	Protein Coding	P02741	59	GC01M164127	20.3795	https://www.genecards.org/cgi-bin/carddisp.pl?gene=CRP
PCAT5	Prostate Cancer Associated Transcript 5	RNA Gene		22	GC10P035729	20.3623	https://www.genecards.org/cgi-bin/carddisp.pl?gene=PCAT5
ARAF	A-Raf Proto-Oncogene, Serine/Threonine Kinase	Protein Coding	P10398	60	GC0XP058330	20.3502	https://www.genecards.org/cgi-bin/carddisp.pl?gene=ARAF
TRIM24	Tripartite Motif Containing 24	Protein Coding	O15164	58	GC07P138460	20.3398	https://www.genecards.org/cgi-bin/carddisp.pl?gene=TRIM24
PTPN3	Protein Tyrosine Phosphatase Non-Receptor Type 3	Protein Coding	P26045	55	GC09M109375	20.3327	https://www.genecards.org/cgi-bin/carddisp.pl?gene=PTPN3
SNHG15	Small Nucleolar RNA Host Gene 15	RNA Gene		30	GC07M045454	20.3231	https://www.genecards.org/cgi-bin/carddisp.pl?gene=SNHG15
EPHB4	EPH Receptor B4	Protein Coding	P54760	66	GC07M105793	20.3173	https://www.genecards.org/cgi-bin/carddisp.pl?gene=EPHB4
JAK3	Janus Kinase 3	Protein Coding	P52333	64	GC19M017824	20.3172	https://www.genecards.org/cgi-bin/carddisp.pl?gene=JAK3
MIR663A	MicroRNA 663a	RNA Gene		23	GC20M026208	20.3048	https://www.genecards.org/cgi-bin/carddisp.pl?gene=MIR663A
MIR503	MicroRNA 503	RNA Gene		29	GC0XM134880	20.2739	https://www.genecards.org/cgi-bin/carddisp.pl?gene=MIR503
MIR92A2	MicroRNA 92a-2	RNA Gene		23	GC0XM134501	20.2519	https://www.genecards.org/cgi-bin/carddisp.pl?gene=MIR92A2
PIK3CD	Phosphatidylinositol-4,5-Bisphosphate 3-Kinase Catalytic Subunit Delta	Protein Coding	O00329	66	GC01P051042	20.2474	https://www.genecards.org/cgi-bin/carddisp.pl?gene=PIK3CD
DUXAP9	Double Homeobox A Pseudogene 9	Pseudogene		17	GC14P047645	20.2206	https://www.genecards.org/cgi-bin/carddisp.pl?gene=DUXAP9
CLPTM1L	CLPTM1 Like	Protein Coding	Q96KA5	51	GC05M001317	20.2184	https://www.genecards.org/cgi-bin/carddisp.pl?gene=CLPTM1L
MNX1-AS1	MNX1 Antisense RNA 1 (Head To Head)	RNA Gene		25	GC07P157010	20.2143	https://www.genecards.org/cgi-bin/carddisp.pl?gene=MNX1-AS1
WEE1	WEE1 G2 Checkpoint Kinase	Protein Coding	P30291	61	GC11P009573	20.1964	https://www.genecards.org/cgi-bin/carddisp.pl?gene=WEE1
MIR130B	MicroRNA 130b	RNA Gene		28	GC22P080230	20.1892	https://www.genecards.org/cgi-bin/carddisp.pl?gene=MIR130B
LCAL1	Lung Cancer Associated LncRNA 1	RNA Gene		17	GC06M079274	20.158	https://www.genecards.org/cgi-bin/carddisp.pl?gene=LCAL1
ZNF276	Zinc Finger Protein 276	Protein Coding	Q8N554	47	GC16P089720	20.1003	https://www.genecards.org/cgi-bin/carddisp.pl?gene=ZNF276
MIR95	MicroRNA 95	RNA Gene		27	GC04M008018	20.0911	https://www.genecards.org/cgi-bin/carddisp.pl?gene=MIR95
RHOBTB2	Rho Related BTB Domain Containing 2	Protein Coding	Q9BYZ6	52	GC08P024625	20.0873	https://www.genecards.org/cgi-bin/carddisp.pl?gene=RHOBTB2
FOXM1	Forkhead Box M1	Protein Coding	Q08050	56	GC12M002857	20.0777	https://www.genecards.org/cgi-bin/carddisp.pl?gene=FOXM1
MXRA5	Matrix Remodeling Associated 5	Protein Coding	Q9NR99	45	GC0XM003308	20.0541	https://www.genecards.org/cgi-bin/carddisp.pl?gene=MXRA5
SNHG6	Small Nucleolar RNA Host Gene 6	RNA Gene		27	GC08M066921	19.9905	https://www.genecards.org/cgi-bin/carddisp.pl?gene=SNHG6
MUC6	Mucin 6, Oligomeric Mucus/Gel-Forming	Protein Coding	Q6W4X9	52	GC11M001012	19.9737	https://www.genecards.org/cgi-bin/carddisp.pl?gene=MUC6
DLEU1	Deleted In Lymphocytic Leukemia 1	RNA Gene	O43261	36	GC13P050806	19.9256	https://www.genecards.org/cgi-bin/carddisp.pl?gene=DLEU1
ZEB2-AS1	ZEB2 Antisense RNA 1	RNA Gene		28	GC02P146691	19.9228	https://www.genecards.org/cgi-bin/carddisp.pl?gene=ZEB2-AS1
SNHG20	Small Nucleolar RNA Host Gene 20	RNA Gene		29	GC17P123938	19.9157	https://www.genecards.org/cgi-bin/carddisp.pl?gene=SNHG20
SLC2A1	Solute Carrier Family 2 Member 1	Protein Coding	P11166	66	GC01M042925	19.9056	https://www.genecards.org/cgi-bin/carddisp.pl?gene=SLC2A1
MIR181D	MicroRNA 181d	RNA Gene		28	GC19P013874	19.9003	https://www.genecards.org/cgi-bin/carddisp.pl?gene=MIR181D
TFF1	Trefoil Factor 1	Protein Coding	P04155	55	GC21M042362	19.8772	https://www.genecards.org/cgi-bin/carddisp.pl?gene=TFF1
MAPK8	Mitogen-Activated Protein Kinase 8	Protein Coding	P45983	62	GC10P048306	19.8428	https://www.genecards.org/cgi-bin/carddisp.pl?gene=MAPK8
MIR361	MicroRNA 361	RNA Gene		27	GC0XM085903	19.8076	https://www.genecards.org/cgi-bin/carddisp.pl?gene=MIR361
OGG1	8-Oxoguanine DNA Glycosylase	Protein Coding	O15527	60	GC03P022757	19.8012	https://www.genecards.org/cgi-bin/carddisp.pl?gene=OGG1
CKS1B	CDC28 Protein Kinase Regulatory Subunit 1B	Protein Coding	P61024	55	GC01P154974	19.7597	https://www.genecards.org/cgi-bin/carddisp.pl?gene=CKS1B
KIF1B	Kinesin Family Member 1B	Protein Coding	O60333	56	GC01P010210	19.7593	https://www.genecards.org/cgi-bin/carddisp.pl?gene=KIF1B
LOC126806659	BRD4-Independent Group 4 Enhancer GRCh37_chr3:41274918-41276117	Functional Element		10	GC03P041233	19.7352	https://www.genecards.org/cgi-bin/carddisp.pl?gene=LOC126806659
MIR377	MicroRNA 377	RNA Gene		28	GC14P117909	19.7058	https://www.genecards.org/cgi-bin/carddisp.pl?gene=MIR377
RIOX2	Ribosomal Oxygenase 2	Protein Coding	Q8IUF8	48	GC03M097942	19.7043	https://www.genecards.org/cgi-bin/carddisp.pl?gene=RIOX2
SPP1	Secreted Phosphoprotein 1	Protein Coding	P10451	57	GC04P087975	19.6788	https://www.genecards.org/cgi-bin/carddisp.pl?gene=SPP1
SERPINE1	Serpin Family E Member 1	Protein Coding	P05121	64	GC07P101127	19.6765	https://www.genecards.org/cgi-bin/carddisp.pl?gene=SERPINE1
TYMP	Thymidine Phosphorylase	Protein Coding	P19971	60	GC22M050525	19.6651	https://www.genecards.org/cgi-bin/carddisp.pl?gene=TYMP
MIR92A1	MicroRNA 92a-1	RNA Gene		28	GC13P091700	19.6487	https://www.genecards.org/cgi-bin/carddisp.pl?gene=MIR92A1
MIR184	MicroRNA 184	RNA Gene		31	GC15P079209	19.6432	https://www.genecards.org/cgi-bin/carddisp.pl?gene=MIR184
MMP7	Matrix Metallopeptidase 7	Protein Coding	P09237	60	GC11M129716	19.6404	https://www.genecards.org/cgi-bin/carddisp.pl?gene=MMP7
EXOC2	Exocyst Complex Component 2	Protein Coding	Q96KP1	54	GC06M000485	19.6346	https://www.genecards.org/cgi-bin/carddisp.pl?gene=EXOC2
IGF2R	Insulin Like Growth Factor 2 Receptor	Protein Coding	P11717	60	GC06P159969	19.6291	https://www.genecards.org/cgi-bin/carddisp.pl?gene=IGF2R
MIR4435-2HG	MIR4435-2 Host Gene	RNA Gene		24	GC02M113164	19.6102	https://www.genecards.org/cgi-bin/carddisp.pl?gene=MIR4435-2HG
BLTP2	Bridge-Like Lipid Transfer Protein Family Member 2	Protein Coding	Q14667	45	GC17M086573	19.6078	https://www.genecards.org/cgi-bin/carddisp.pl?gene=BLTP2
PRF1	Perforin 1	Protein Coding	P14222	59	GC10M070597	19.6016	https://www.genecards.org/cgi-bin/carddisp.pl?gene=PRF1
GNA11	G Protein Subunit Alpha 11	Protein Coding	P29992	60	GC19P003094	19.5835	https://www.genecards.org/cgi-bin/carddisp.pl?gene=GNA11
MIR193A	MicroRNA 193a	RNA Gene		29	GC17P031559	19.5683	https://www.genecards.org/cgi-bin/carddisp.pl?gene=MIR193A
PDGFB	Platelet Derived Growth Factor Subunit B	Protein Coding	P01127	64	GC22M080187	19.5628	https://www.genecards.org/cgi-bin/carddisp.pl?gene=PDGFB
MC1R	Melanocortin 1 Receptor	Protein Coding	Q01726	60	GC16P089912	19.5572	https://www.genecards.org/cgi-bin/carddisp.pl?gene=MC1R
NSD1	Nuclear Receptor Binding SET Domain Protein 1	Protein Coding	Q96L73	56	GC05P187580	19.5229	https://www.genecards.org/cgi-bin/carddisp.pl?gene=NSD1
RECK	Reversion Inducing Cysteine Rich Protein With Kazal Motifs	Protein Coding	O95980	52	GC09P036036	19.5189	https://www.genecards.org/cgi-bin/carddisp.pl?gene=RECK
TGFA	Transforming Growth Factor Alpha	Protein Coding	P01135	59	GC02M070447	19.5097	https://www.genecards.org/cgi-bin/carddisp.pl?gene=TGFA
CSF2	Colony Stimulating Factor 2	Protein Coding	P04141	58	GC05P132073	19.4975	https://www.genecards.org/cgi-bin/carddisp.pl?gene=CSF2
SNAI1	Snail Family Transcriptional Repressor 1	Protein Coding	O95863	57	GC20P049982	19.4953	https://www.genecards.org/cgi-bin/carddisp.pl?gene=SNAI1
CCL2	C-C Motif Chemokine Ligand 2	Protein Coding	P13500	62	GC17P034255	19.4781	https://www.genecards.org/cgi-bin/carddisp.pl?gene=CCL2
MIR425	MicroRNA 425	RNA Gene		29	GC03M053985	19.4635	https://www.genecards.org/cgi-bin/carddisp.pl?gene=MIR425
XIAP	X-Linked Inhibitor Of Apoptosis	Protein Coding	P98170	64	GC0XP123859	19.4544	https://www.genecards.org/cgi-bin/carddisp.pl?gene=XIAP
PKM	Pyruvate Kinase M1/2	Protein Coding	P14618	63	GC15M072199	19.4284	https://www.genecards.org/cgi-bin/carddisp.pl?gene=PKM
MIR136	MicroRNA 136	RNA Gene		29	GC14P116900	19.3705	https://www.genecards.org/cgi-bin/carddisp.pl?gene=MIR136
LINC00673	Long Intergenic Non-Protein Coding RNA 673	RNA Gene		22	GC17M086100	19.3619	https://www.genecards.org/cgi-bin/carddisp.pl?gene=LINC00673
MIR485	MicroRNA 485	RNA Gene		27	GC14P117919	19.3568	https://www.genecards.org/cgi-bin/carddisp.pl?gene=MIR485
TGFBR3	Transforming Growth Factor Beta Receptor 3	Protein Coding	Q03167	60	GC01M091680	19.3409	https://www.genecards.org/cgi-bin/carddisp.pl?gene=TGFBR3
IL4	Interleukin 4	Protein Coding	P05112	59	GC05P132673	19.3388	https://www.genecards.org/cgi-bin/carddisp.pl?gene=IL4
PRKACA	Protein Kinase CAMP-Activated Catalytic Subunit Alpha	Protein Coding	P17612	66	GC19M096319	19.3164	https://www.genecards.org/cgi-bin/carddisp.pl?gene=PRKACA
PREX2	Phosphatidylinositol-3,4,5-Trisphosphate Dependent Rac Exchange Factor 2	Protein Coding	Q70Z35	52	GC08P067952	19.2967	https://www.genecards.org/cgi-bin/carddisp.pl?gene=PREX2
BMP6	Bone Morphogenetic Protein 6	Protein Coding	P22004	57	GC06P007726	19.2785	https://www.genecards.org/cgi-bin/carddisp.pl?gene=BMP6
TRRAP	Transformation/Transcription Domain Associated Protein	Protein Coding	Q9Y4A5	58	GC07P098877	19.2715	https://www.genecards.org/cgi-bin/carddisp.pl?gene=TRRAP
ABCA1	ATP Binding Cassette Subfamily A Member 1	Protein Coding	O95477	62	GC09M104781	19.2637	https://www.genecards.org/cgi-bin/carddisp.pl?gene=ABCA1
LEP	Leptin	Protein Coding	P41159	59	GC07P128241	19.2303	https://www.genecards.org/cgi-bin/carddisp.pl?gene=LEP
SKP2	S-Phase Kinase Associated Protein 2	Protein Coding	Q13309	58	GC05P036151	19.2138	https://www.genecards.org/cgi-bin/carddisp.pl?gene=SKP2
RRAS2	RAS Related 2	Protein Coding	P62070	59	GC11M014299	19.2066	https://www.genecards.org/cgi-bin/carddisp.pl?gene=RRAS2
MIR197	MicroRNA 197	RNA Gene		28	GC01P109598	19.1994	https://www.genecards.org/cgi-bin/carddisp.pl?gene=MIR197
LEF1	Lymphoid Enhancer Binding Factor 1	Protein Coding	Q9UJU2	61	GC04M108047	19.1671	https://www.genecards.org/cgi-bin/carddisp.pl?gene=LEF1
KDM3A	Lysine Demethylase 3A	Protein Coding	Q9Y4C1	55	GC02P086709	19.1609	https://www.genecards.org/cgi-bin/carddisp.pl?gene=KDM3A
LINC01234	Long Intergenic Non-Protein Coding RNA 1234	RNA Gene		26	GC12M113584	19.1583	https://www.genecards.org/cgi-bin/carddisp.pl?gene=LINC01234
UHRF1	Ubiquitin Like With PHD And Ring Finger Domains 1	Protein Coding	Q96T88	52	GC19P122016	19.1531	https://www.genecards.org/cgi-bin/carddisp.pl?gene=UHRF1
ADAR	Adenosine Deaminase RNA Specific	Protein Coding	P55265	59	GC01M163944	19.1501	https://www.genecards.org/cgi-bin/carddisp.pl?gene=ADAR
RARA	Retinoic Acid Receptor Alpha	Protein Coding	P10276	63	GC17P040309	19.1499	https://www.genecards.org/cgi-bin/carddisp.pl?gene=RARA
MT-TT	Mitochondrially Encoded TRNA-Thr (ACN)	RNA Gene		24	GCMTP015890	19.1462	https://www.genecards.org/cgi-bin/carddisp.pl?gene=MT-TT
PLK1	Polo Like Kinase 1	Protein Coding	P53350	64	GC16P096393	19.1374	https://www.genecards.org/cgi-bin/carddisp.pl?gene=PLK1
MIR135B	MicroRNA 135b	RNA Gene		30	GC01M205448	19.1108	https://www.genecards.org/cgi-bin/carddisp.pl?gene=MIR135B
IL33	Interleukin 33	Protein Coding	O95760	52	GC09P009584	19.1087	https://www.genecards.org/cgi-bin/carddisp.pl?gene=IL33
GNAQ	G Protein Subunit Alpha Q	Protein Coding	P50148	62	GC09M077716	19.1063	https://www.genecards.org/cgi-bin/carddisp.pl?gene=GNAQ
CYLD	CYLD Lysine 63 Deubiquitinase	Protein Coding	Q9NQC7	60	GC16P050742	19.0818	https://www.genecards.org/cgi-bin/carddisp.pl?gene=CYLD
LINC00261	Long Intergenic Non-Protein Coding RNA 261	RNA Gene		29	GC20M022529	19.0249	https://www.genecards.org/cgi-bin/carddisp.pl?gene=LINC00261
CHD1	Chromodomain Helicase DNA Binding Protein 1	Protein Coding	O14646	58	GC05M098853	19.0139	https://www.genecards.org/cgi-bin/carddisp.pl?gene=CHD1
CYCS	Cytochrome C, Somatic	Protein Coding	P99999	61	GC07M025118	18.9975	https://www.genecards.org/cgi-bin/carddisp.pl?gene=CYCS
SKIL	SKI Like Proto-Oncogene	Protein Coding	P12757	55	GC03P170357	18.9778	https://www.genecards.org/cgi-bin/carddisp.pl?gene=SKIL
MAPK14	Mitogen-Activated Protein Kinase 14	Protein Coding	Q16539	64	GC06P144902	18.9757	https://www.genecards.org/cgi-bin/carddisp.pl?gene=MAPK14
TTK	TTK Protein Kinase	Protein Coding	P33981	59	GC06P080003	18.9707	https://www.genecards.org/cgi-bin/carddisp.pl?gene=TTK
TFDP1	Transcription Factor Dp-1	Protein Coding	Q14186	56	GC13P113584	18.9681	https://www.genecards.org/cgi-bin/carddisp.pl?gene=TFDP1
HMGA2	High Mobility Group AT-Hook 2	Protein Coding	P52926	58	GC12P065824	18.9651	https://www.genecards.org/cgi-bin/carddisp.pl?gene=HMGA2
EPB41L4A-DT	EPB41L4A Divergent Transcript	RNA Gene		29	GC05P112421	18.9479	https://www.genecards.org/cgi-bin/carddisp.pl?gene=EPB41L4A-DT
SCUBE3	Signal Peptide, CUB Domain And EGF Like Domain Containing 3	Protein Coding	Q8IX30	53	GC06P144887	18.9473	https://www.genecards.org/cgi-bin/carddisp.pl?gene=SCUBE3
MMP14	Matrix Metallopeptidase 14	Protein Coding	P50281	64	GC14P047982	18.941	https://www.genecards.org/cgi-bin/carddisp.pl?gene=MMP14
KDM4B	Lysine Demethylase 4B	Protein Coding	O94953	58	GC19P004969	18.9238	https://www.genecards.org/cgi-bin/carddisp.pl?gene=KDM4B
HMMR-AS1	HMMR Antisense RNA 1	RNA Gene		25	GC05M163482	18.9067	https://www.genecards.org/cgi-bin/carddisp.pl?gene=HMMR-AS1
CBFB	Core-Binding Factor Subunit Beta	Protein Coding	Q13951	60	GC16P097604	18.8219	https://www.genecards.org/cgi-bin/carddisp.pl?gene=CBFB
HSPB1	Heat Shock Protein Family B (Small) Member 1	Protein Coding	P04792	64	GC07P076302	18.8071	https://www.genecards.org/cgi-bin/carddisp.pl?gene=HSPB1
RPS20	Ribosomal Protein S20	Protein Coding	P60866	55	GC08M056067	18.793	https://www.genecards.org/cgi-bin/carddisp.pl?gene=RPS20
TIMP1	TIMP Metallopeptidase Inhibitor 1	Protein Coding	P01033	58	GC0XP058331	18.7895	https://www.genecards.org/cgi-bin/carddisp.pl?gene=TIMP1
MED1	Mediator Complex Subunit 1	Protein Coding	Q15648	55	GC17M039404	18.7244	https://www.genecards.org/cgi-bin/carddisp.pl?gene=MED1
MIR486-1	MicroRNA 486-1	RNA Gene		28	GC08M041660	18.678	https://www.genecards.org/cgi-bin/carddisp.pl?gene=MIR486-1
ZEB1-AS1	ZEB1 Antisense RNA 1	RNA Gene		27	GC10M031166	18.6505	https://www.genecards.org/cgi-bin/carddisp.pl?gene=ZEB1-AS1
NOS2	Nitric Oxide Synthase 2	Protein Coding	P35228	62	GC17M027756	18.6429	https://www.genecards.org/cgi-bin/carddisp.pl?gene=NOS2
PTK2B	Protein Tyrosine Kinase 2 Beta	Protein Coding	Q14289	63	GC08P027311	18.6372	https://www.genecards.org/cgi-bin/carddisp.pl?gene=PTK2B
MIR511	MicroRNA 511	RNA Gene		25	GC10P017845	18.6235	https://www.genecards.org/cgi-bin/carddisp.pl?gene=MIR511
PIK3R2	Phosphoinositide-3-Kinase Regulatory Subunit 2	Protein Coding	O00459	62	GC19P018153	18.6045	https://www.genecards.org/cgi-bin/carddisp.pl?gene=PIK3R2
FGF3	Fibroblast Growth Factor 3	Protein Coding	P11487	57	GC11M129196	18.5895	https://www.genecards.org/cgi-bin/carddisp.pl?gene=FGF3
LINC00958	Long Intergenic Non-Protein Coding RNA 958	RNA Gene		25	GC11M012877	18.5659	https://www.genecards.org/cgi-bin/carddisp.pl?gene=LINC00958
THADA	THADA Armadillo Repeat Containing	Protein Coding	Q6YHU6	50	GC02M043234	18.5635	https://www.genecards.org/cgi-bin/carddisp.pl?gene=THADA
SERPINB4	Serpin Family B Member 4	Protein Coding	P48594	49	GC18M063637	18.5495	https://www.genecards.org/cgi-bin/carddisp.pl?gene=SERPINB4
INS	Insulin	Protein Coding	P01308	60	GC11M002159	18.5372	https://www.genecards.org/cgi-bin/carddisp.pl?gene=INS
CAV1	Caveolin 1	Protein Coding	Q03135	62	GC07P116524	18.532	https://www.genecards.org/cgi-bin/carddisp.pl?gene=CAV1
NOTCH2	Notch Receptor 2	Protein Coding	Q04721	64	GC01M119911	18.5309	https://www.genecards.org/cgi-bin/carddisp.pl?gene=NOTCH2
MIR196A2	MicroRNA 196a-2	RNA Gene		30	GC12P061922	18.522	https://www.genecards.org/cgi-bin/carddisp.pl?gene=MIR196A2
EHBP1	EH Domain Binding Protein 1	Protein Coding	Q8NDI1	52	GC02P062673	18.515	https://www.genecards.org/cgi-bin/carddisp.pl?gene=EHBP1
NCOA3	Nuclear Receptor Coactivator 3	Protein Coding	Q9Y6Q9	59	GC20P047501	18.5049	https://www.genecards.org/cgi-bin/carddisp.pl?gene=NCOA3
PAX5	Paired Box 5	Protein Coding	Q02548	59	GC09M037064	18.4908	https://www.genecards.org/cgi-bin/carddisp.pl?gene=PAX5
STAT5A	Signal Transducer And Activator Of Transcription 5A	Protein Coding	P42229	63	GC17P042287	18.4735	https://www.genecards.org/cgi-bin/carddisp.pl?gene=STAT5A
PRSS1	Serine Protease 1	Protein Coding	P07477	57	GC07P159683	18.4695	https://www.genecards.org/cgi-bin/carddisp.pl?gene=PRSS1
LAMA5	Laminin Subunit Alpha 5	Protein Coding	O15230	56	GC20M062307	18.4592	https://www.genecards.org/cgi-bin/carddisp.pl?gene=LAMA5
ABCC4	ATP Binding Cassette Subfamily C Member 4 (PEL Blood Group)	Protein Coding	O15439	59	GC13M095019	18.4367	https://www.genecards.org/cgi-bin/carddisp.pl?gene=ABCC4
FEZF1-AS1	FEZF1 Antisense RNA 1	RNA Gene		24	GC07P122303	18.4153	https://www.genecards.org/cgi-bin/carddisp.pl?gene=FEZF1-AS1
MIR198	MicroRNA 198	RNA Gene		23	GC03M120395	18.3913	https://www.genecards.org/cgi-bin/carddisp.pl?gene=MIR198
MIR301A	MicroRNA 301a	RNA Gene		29	GC17M059151	18.3745	https://www.genecards.org/cgi-bin/carddisp.pl?gene=MIR301A
RBBP8	RB Binding Protein 8, Endonuclease	Protein Coding	Q99708	56	GC18P022798	18.3602	https://www.genecards.org/cgi-bin/carddisp.pl?gene=RBBP8
TUSC7	Tumor Suppressor Candidate 7	RNA Gene		24	GC03P116647	18.3412	https://www.genecards.org/cgi-bin/carddisp.pl?gene=TUSC7
MIR532	MicroRNA 532	RNA Gene		25	GC0XP058460	18.3275	https://www.genecards.org/cgi-bin/carddisp.pl?gene=MIR532
NOTCH3	Notch Receptor 3	Protein Coding	Q9UM47	64	GC19M015159	18.3268	https://www.genecards.org/cgi-bin/carddisp.pl?gene=NOTCH3
LINC01133	Long Intergenic Non-Protein Coding RNA 1133	RNA Gene		23	GC01P167527	18.2956	https://www.genecards.org/cgi-bin/carddisp.pl?gene=LINC01133
CBS	Cystathionine Beta-Synthase	Protein Coding	P35520	64	GC21M043053	18.2843	https://www.genecards.org/cgi-bin/carddisp.pl?gene=CBS
ACTA2	Actin Alpha 2, Smooth Muscle	Protein Coding	P62736	60	GC10M088935	18.2775	https://www.genecards.org/cgi-bin/carddisp.pl?gene=ACTA2
CYP1B1	Cytochrome P450 Family 1 Subfamily B Member 1	Protein Coding	Q16678	60	GC02M038066	18.2681	https://www.genecards.org/cgi-bin/carddisp.pl?gene=CYP1B1
ALB	Albumin	Protein Coding	P02768	62	GC04P073397	18.2656	https://www.genecards.org/cgi-bin/carddisp.pl?gene=ALB
MIR370	MicroRNA 370	RNA Gene		30	GC14P116898	18.2552	https://www.genecards.org/cgi-bin/carddisp.pl?gene=MIR370
IL1A	Interleukin 1 Alpha	Protein Coding	P01583	58	GC02M112773	18.2335	https://www.genecards.org/cgi-bin/carddisp.pl?gene=IL1A
PTCH2	Patched 2	Protein Coding	Q9Y6C5	57	GC01M044819	18.2137	https://www.genecards.org/cgi-bin/carddisp.pl?gene=PTCH2
MIR381	MicroRNA 381	RNA Gene		28	GC14P117912	18.2127	https://www.genecards.org/cgi-bin/carddisp.pl?gene=MIR381
PLA2G2A	Phospholipase A2 Group IIA	Protein Coding	P14555	59	GC01M019975	18.2105	https://www.genecards.org/cgi-bin/carddisp.pl?gene=PLA2G2A
PAK4	P21 (RAC1) Activated Kinase 4	Protein Coding	O96013	62	GC19P039125	18.2076	https://www.genecards.org/cgi-bin/carddisp.pl?gene=PAK4
MYCN	MYCN Proto-Oncogene, BHLH Transcription Factor	Protein Coding	P04198	59	GC02P015970	18.2021	https://www.genecards.org/cgi-bin/carddisp.pl?gene=MYCN
FOS	Fos Proto-Oncogene, AP-1 Transcription Factor Subunit	Protein Coding	P01100	64	GC14P075278	18.1961	https://www.genecards.org/cgi-bin/carddisp.pl?gene=FOS
HLA-A	Major Histocompatibility Complex, Class I, A	Protein Coding	P04439	59	GC06P144720	18.1654	https://www.genecards.org/cgi-bin/carddisp.pl?gene=HLA-A
MIR502	MicroRNA 502	RNA Gene		24	GC0XP050014	18.1626	https://www.genecards.org/cgi-bin/carddisp.pl?gene=MIR502
CTSD	Cathepsin D	Protein Coding	P07339	66	GC11M001752	18.1625	https://www.genecards.org/cgi-bin/carddisp.pl?gene=CTSD
CCDC26	CCDC26 Long Non-Coding RNA	RNA Gene		33	GC08M136330	18.1486	https://www.genecards.org/cgi-bin/carddisp.pl?gene=CCDC26
PYHIN1	Pyrin And HIN Domain Family Member 1	Protein Coding	Q6K0P9	48	GC01P167500	18.1216	https://www.genecards.org/cgi-bin/carddisp.pl?gene=PYHIN1
GEN1	GEN1 Holliday Junction 5' Flap Endonuclease	Protein Coding	Q17RS7	50	GC02P017754	18.0905	https://www.genecards.org/cgi-bin/carddisp.pl?gene=GEN1
LMNA	Lamin A/C	Protein Coding	P02545	62	GC01P156082	18.0845	https://www.genecards.org/cgi-bin/carddisp.pl?gene=LMNA
STAG2	STAG2 Cohesin Complex Component	Protein Coding	Q8N3U4	58	GC0XP123960	18.0833	https://www.genecards.org/cgi-bin/carddisp.pl?gene=STAG2
MYD88	MYD88 Innate Immune Signal Transduction Adaptor	Protein Coding	Q99836	62	GC03P038324	18.0521	https://www.genecards.org/cgi-bin/carddisp.pl?gene=MYD88
MIR33A	MicroRNA 33a	RNA Gene		28	GC22P041900	18.0485	https://www.genecards.org/cgi-bin/carddisp.pl?gene=MIR33A
LINP1	LncRNA In Non-Homologous End Joining Pathway 1	RNA Gene		22	GC10P006709	18.0439	https://www.genecards.org/cgi-bin/carddisp.pl?gene=LINP1
BRINP1	BMP/Retinoic Acid Inducible Neural Specific 1	Protein Coding	O60477	45	GC09M119153	18.0295	https://www.genecards.org/cgi-bin/carddisp.pl?gene=BRINP1
CERNA3	Competing Endogenous LncRNA 3 For MiR-645	RNA Gene		21	GC08P056352	18.0218	https://www.genecards.org/cgi-bin/carddisp.pl?gene=CERNA3
MIR675	MicroRNA 675	RNA Gene		28	GC11M012578	18.0048	https://www.genecards.org/cgi-bin/carddisp.pl?gene=MIR675
CSF1	Colony Stimulating Factor 1	Protein Coding	P09603	58	GC01P109911	18.0024	https://www.genecards.org/cgi-bin/carddisp.pl?gene=CSF1
INSR	Insulin Receptor	Protein Coding	P06213	67	GC19M007112	17.9875	https://www.genecards.org/cgi-bin/carddisp.pl?gene=INSR
APEX1	Apurinic/Apyrimidinic Endodeoxyribonuclease 1	Protein Coding	P27695	58	GC14P020455	17.936	https://www.genecards.org/cgi-bin/carddisp.pl?gene=APEX1
DACOR1	DNMT1-Associated Colon Cancer Repressed LncRNA 1	RNA Gene		10	GC15U902209	17.8575	https://www.genecards.org/cgi-bin/carddisp.pl?gene=DACOR1
LOC130002133	ATAC-STARR-Seq Lymphoblastoid Silent Region 20071	Functional Element		8	GC09P103148	17.8339	https://www.genecards.org/cgi-bin/carddisp.pl?gene=LOC130002133
SCARNA5	Small Cajal Body-Specific RNA 5	RNA Gene		28	GC02P233275	17.8326	https://www.genecards.org/cgi-bin/carddisp.pl?gene=SCARNA5
SOCS1	Suppressor Of Cytokine Signaling 1	Protein Coding	O15524	59	GC16M025937	17.8094	https://www.genecards.org/cgi-bin/carddisp.pl?gene=SOCS1
COMT	Catechol-O-Methyltransferase	Protein Coding	P21964	64	GC22P019941	17.8038	https://www.genecards.org/cgi-bin/carddisp.pl?gene=COMT
REST	RE1 Silencing Transcription Factor	Protein Coding	Q13127	56	GC04P056907	17.8027	https://www.genecards.org/cgi-bin/carddisp.pl?gene=REST
CREB1	CAMP Responsive Element Binding Protein 1	Protein Coding	P16220	63	GC02P207529	17.8016	https://www.genecards.org/cgi-bin/carddisp.pl?gene=CREB1
MIR196B	MicroRNA 196b	RNA Gene		30	GC07M028050	17.7921	https://www.genecards.org/cgi-bin/carddisp.pl?gene=MIR196B
MIR148B	MicroRNA 148b	RNA Gene		30	GC12P054337	17.7792	https://www.genecards.org/cgi-bin/carddisp.pl?gene=MIR148B
LOC107982234	WT1/WT1-AS Bi-Directional Promoter Region	Functional Element		10	GC11P032430	17.7773	https://www.genecards.org/cgi-bin/carddisp.pl?gene=LOC107982234
IGF2-AS	IGF2 Antisense RNA	RNA Gene	Q6U949	37	GC11P002140	17.775	https://www.genecards.org/cgi-bin/carddisp.pl?gene=IGF2-AS
MIR137	MicroRNA 137	RNA Gene		27	GC01M098046	17.7691	https://www.genecards.org/cgi-bin/carddisp.pl?gene=MIR137
MIR491	MicroRNA 491	RNA Gene		29	GC09P020716	17.7631	https://www.genecards.org/cgi-bin/carddisp.pl?gene=MIR491
IL17A	Interleukin 17A	Protein Coding	Q16552	56	GC06P052186	17.7555	https://www.genecards.org/cgi-bin/carddisp.pl?gene=IL17A
MIR376A1	MicroRNA 376a-1	RNA Gene		24	GC14P117905	17.7451	https://www.genecards.org/cgi-bin/carddisp.pl?gene=MIR376A1
POLR1HASP	POLR1H Antisense, Pseudogene	Pseudogene		26	GC06M099697	17.7397	https://www.genecards.org/cgi-bin/carddisp.pl?gene=POLR1HASP
CCNB1	Cyclin B1	Protein Coding	P14635	60	GC05P069167	17.7379	https://www.genecards.org/cgi-bin/carddisp.pl?gene=CCNB1
NKX3-1	NK3 Homeobox 1	Protein Coding	Q99801	54	GC08M023678	17.7305	https://www.genecards.org/cgi-bin/carddisp.pl?gene=NKX3-1
RXRA	Retinoid X Receptor Alpha	Protein Coding	P19793	61	GC09P134317	17.7278	https://www.genecards.org/cgi-bin/carddisp.pl?gene=RXRA
FASN	Fatty Acid Synthase	Protein Coding	P49327	62	GC17M082078	17.7255	https://www.genecards.org/cgi-bin/carddisp.pl?gene=FASN
PIK3CB	Phosphatidylinositol-4,5-Bisphosphate 3-Kinase Catalytic Subunit Beta	Protein Coding	P42338	62	GC03M138652	17.7211	https://www.genecards.org/cgi-bin/carddisp.pl?gene=PIK3CB
TET2	Tet Methylcytosine Dioxygenase 2	Protein Coding	Q6N021	58	GC04P105145	17.6891	https://www.genecards.org/cgi-bin/carddisp.pl?gene=TET2
SNAI2	Snail Family Transcriptional Repressor 2	Protein Coding	O43623	56	GC08M048917	17.6791	https://www.genecards.org/cgi-bin/carddisp.pl?gene=SNAI2
SF3B2	Splicing Factor 3b Subunit 2	Protein Coding	Q13435	52	GC11P066050	17.6774	https://www.genecards.org/cgi-bin/carddisp.pl?gene=SF3B2
STAT5B	Signal Transducer And Activator Of Transcription 5B	Protein Coding	P51692	63	GC17M042199	17.657	https://www.genecards.org/cgi-bin/carddisp.pl?gene=STAT5B
EXO1	Exonuclease 1	Protein Coding	Q9UQ84	56	GC01P241847	17.6543	https://www.genecards.org/cgi-bin/carddisp.pl?gene=EXO1
MIR374A	MicroRNA 374a	RNA Gene		27	GC0XM074300	17.6518	https://www.genecards.org/cgi-bin/carddisp.pl?gene=MIR374A
E2F4	E2F Transcription Factor 4	Protein Coding	Q16254	56	GC16P067192	17.6017	https://www.genecards.org/cgi-bin/carddisp.pl?gene=E2F4
CYP2E1	Cytochrome P450 Family 2 Subfamily E Member 1	Protein Coding	P05181	59	GC10P133520	17.5984	https://www.genecards.org/cgi-bin/carddisp.pl?gene=CYP2E1
MPO	Myeloperoxidase	Protein Coding	P05164	66	GC17M058269	17.584	https://www.genecards.org/cgi-bin/carddisp.pl?gene=MPO
FER1L4	Fer-1 Like Family Member 4 (Pseudogene)	Pseudogene		31	GC20M035558	17.5588	https://www.genecards.org/cgi-bin/carddisp.pl?gene=FER1L4
MIR219A1	MicroRNA 219a-1	RNA Gene		31	GC06P033207	17.5579	https://www.genecards.org/cgi-bin/carddisp.pl?gene=MIR219A1
AURKB	Aurora Kinase B	Protein Coding	Q96GD4	64	GC17M084191	17.5219	https://www.genecards.org/cgi-bin/carddisp.pl?gene=AURKB
MAP3K8	Mitogen-Activated Protein Kinase Kinase Kinase 8	Protein Coding	P41279	59	GC10P030856	17.4721	https://www.genecards.org/cgi-bin/carddisp.pl?gene=MAP3K8
CTSE	Cathepsin E	Protein Coding	P14091	56	GC01M206009	17.4685	https://www.genecards.org/cgi-bin/carddisp.pl?gene=CTSE
USP28	Ubiquitin Specific Peptidase 28	Protein Coding	Q96RU2	52	GC11M113797	17.4584	https://www.genecards.org/cgi-bin/carddisp.pl?gene=USP28
HABP2	Hyaluronan Binding Protein 2	Protein Coding	Q14520	57	GC10P113550	17.4538	https://www.genecards.org/cgi-bin/carddisp.pl?gene=HABP2
HSPA5	Heat Shock Protein Family A (Hsp70) Member 5	Protein Coding	P11021	62	GC09M125234	17.4536	https://www.genecards.org/cgi-bin/carddisp.pl?gene=HSPA5
PLAUR	Plasminogen Activator, Urokinase Receptor	Protein Coding	Q03405	57	GC19M043646	17.4441	https://www.genecards.org/cgi-bin/carddisp.pl?gene=PLAUR
AATBC	Apoptosis Associated Transcript In Bladder Cancer	RNA Gene		22	GC21M043806	17.438	https://www.genecards.org/cgi-bin/carddisp.pl?gene=AATBC
ITCH	Itchy E3 Ubiquitin Protein Ligase	Protein Coding	Q96J02	60	GC20P034363	17.4335	https://www.genecards.org/cgi-bin/carddisp.pl?gene=ITCH
FRGCA	FOXM1-Regulated, Gastric Cancer Associated	RNA Gene		21	GC21M043141	17.4321	https://www.genecards.org/cgi-bin/carddisp.pl?gene=FRGCA
MIR302C	MicroRNA 302c	RNA Gene		29	GC04M112937	17.4212	https://www.genecards.org/cgi-bin/carddisp.pl?gene=MIR302C
FGF4	Fibroblast Growth Factor 4	Protein Coding	P08620	57	GC11M129195	17.4166	https://www.genecards.org/cgi-bin/carddisp.pl?gene=FGF4
EPHA2	EPH Receptor A2	Protein Coding	P29317	66	GC01M016124	17.4117	https://www.genecards.org/cgi-bin/carddisp.pl?gene=EPHA2
BICDL3P	BICD Family Like 3, Pseudogene	RNA Gene		24	GC07P088785	17.3717	https://www.genecards.org/cgi-bin/carddisp.pl?gene=BICDL3P
AHR	Aryl Hydrocarbon Receptor	Protein Coding	P35869	60	GC07P016916	17.366	https://www.genecards.org/cgi-bin/carddisp.pl?gene=AHR
LOC130004614	ATAC-STARR-Seq Lymphoblastoid Silent Region 2764	Functional Element		8	GC10P115370	17.3645	https://www.genecards.org/cgi-bin/carddisp.pl?gene=LOC130004614
VIM	Vimentin	Protein Coding	P08670	64	GC10P017227	17.3636	https://www.genecards.org/cgi-bin/carddisp.pl?gene=VIM
PCGEM1	PCGEM1 Prostate-Specific Transcript	RNA Gene		27	GC02P192749	17.3107	https://www.genecards.org/cgi-bin/carddisp.pl?gene=PCGEM1
MT-CO1	Mitochondrially Encoded Cytochrome C Oxidase I	Protein Coding	P00395	44	GCMTP005906	17.2818	https://www.genecards.org/cgi-bin/carddisp.pl?gene=MT-CO1
MIR542	MicroRNA 542	RNA Gene		27	GC0XM134884	17.2622	https://www.genecards.org/cgi-bin/carddisp.pl?gene=MIR542
DLEU2	Deleted In Lymphocytic Leukemia 2	RNA Gene		31	GC13M049913	17.2528	https://www.genecards.org/cgi-bin/carddisp.pl?gene=DLEU2
RAD54B	RAD54 Homolog B	Protein Coding	Q9Y620	52	GC08M094371	17.2292	https://www.genecards.org/cgi-bin/carddisp.pl?gene=RAD54B
BMP2	Bone Morphogenetic Protein 2	Protein Coding	P12643	59	GC20P006767	17.227	https://www.genecards.org/cgi-bin/carddisp.pl?gene=BMP2
PTPN12	Protein Tyrosine Phosphatase Non-Receptor Type 12	Protein Coding	Q05209	60	GC07P077537	17.2144	https://www.genecards.org/cgi-bin/carddisp.pl?gene=PTPN12
MTR	5-Methyltetrahydrofolate-Homocysteine Methyltransferase	Protein Coding	Q99707	60	GC01P236795	17.2141	https://www.genecards.org/cgi-bin/carddisp.pl?gene=MTR
IRS1	Insulin Receptor Substrate 1	Protein Coding	P35568	61	GC02M226731	17.1384	https://www.genecards.org/cgi-bin/carddisp.pl?gene=IRS1
IL3	Interleukin 3	Protein Coding	P08700	58	GC05P132060	17.1191	https://www.genecards.org/cgi-bin/carddisp.pl?gene=IL3
HDAC9	Histone Deacetylase 9	Protein Coding	Q9UKV0	63	GC07P018086	17.1167	https://www.genecards.org/cgi-bin/carddisp.pl?gene=HDAC9
TCF3	Transcription Factor 3	Protein Coding	P15923	59	GC19M001609	17.099	https://www.genecards.org/cgi-bin/carddisp.pl?gene=TCF3
ETV4	ETS Variant Transcription Factor 4	Protein Coding	P43268	55	GC17M043527	17.095	https://www.genecards.org/cgi-bin/carddisp.pl?gene=ETV4
LIG4	DNA Ligase 4	Protein Coding	P49917	60	GC13M108207	17.0817	https://www.genecards.org/cgi-bin/carddisp.pl?gene=LIG4
MECOM	MDS1 And EVI1 Complex Locus	Protein Coding	Q03112	60	GC03M169083	17.0808	https://www.genecards.org/cgi-bin/carddisp.pl?gene=MECOM
EPHA3	EPH Receptor A3	Protein Coding	P29320	60	GC03P089077	17.0782	https://www.genecards.org/cgi-bin/carddisp.pl?gene=EPHA3
TNFRSF8	TNF Receptor Superfamily Member 8	Protein Coding	P28908	56	GC01P012063	17.0549	https://www.genecards.org/cgi-bin/carddisp.pl?gene=TNFRSF8
GDF15	Growth Differentiation Factor 15	Protein Coding	Q99988	56	GC19P122626	17.032	https://www.genecards.org/cgi-bin/carddisp.pl?gene=GDF15
FANCD2OS	FANCD2 Opposite Strand	Protein Coding	Q96PS1	37	GC03M010889	17.0185	https://www.genecards.org/cgi-bin/carddisp.pl?gene=FANCD2OS
ROBO1	Roundabout Guidance Receptor 1	Protein Coding	Q9Y6N7	58	GC03M078597	17.0014	https://www.genecards.org/cgi-bin/carddisp.pl?gene=ROBO1
PBOV1	Prostate And Breast Cancer Overexpressed 1	Protein Coding	Q9GZY1	35	GC06M138215	17.0008	https://www.genecards.org/cgi-bin/carddisp.pl?gene=PBOV1
TIMP2	TIMP Metallopeptidase Inhibitor 2	Protein Coding	P16035	54	GC17M078852	16.9943	https://www.genecards.org/cgi-bin/carddisp.pl?gene=TIMP2
PDGFRL	Platelet Derived Growth Factor Receptor Like	Protein Coding	Q15198	54	GC08P017576	16.9883	https://www.genecards.org/cgi-bin/carddisp.pl?gene=PDGFRL
DLL1	Delta Like Canonical Notch Ligand 1	Protein Coding	O00548	57	GC06M170282	16.9773	https://www.genecards.org/cgi-bin/carddisp.pl?gene=DLL1
ETS1	ETS Proto-Oncogene 1, Transcription Factor	Protein Coding	P14921	61	GC11M128458	16.9714	https://www.genecards.org/cgi-bin/carddisp.pl?gene=ETS1
HMGB1	High Mobility Group Box 1	Protein Coding	P09429	62	GC13M030456	16.9521	https://www.genecards.org/cgi-bin/carddisp.pl?gene=HMGB1
CCNA2	Cyclin A2	Protein Coding	P20248	59	GC04M121816	16.9354	https://www.genecards.org/cgi-bin/carddisp.pl?gene=CCNA2
CDKN2C	Cyclin Dependent Kinase Inhibitor 2C	Protein Coding	P42773	56	GC01P050960	16.9288	https://www.genecards.org/cgi-bin/carddisp.pl?gene=CDKN2C
EPAS1	Endothelial PAS Domain Protein 1	Protein Coding	Q99814	64	GC02P046293	16.9251	https://www.genecards.org/cgi-bin/carddisp.pl?gene=EPAS1
MIR99B	MicroRNA 99b	RNA Gene		29	GC19P051692	16.9194	https://www.genecards.org/cgi-bin/carddisp.pl?gene=MIR99B
LOC130004273	ATAC-STARR-Seq Lymphoblastoid Silent Region 2585	Functional Element		8	GC10P114735	16.9179	https://www.genecards.org/cgi-bin/carddisp.pl?gene=LOC130004273
CYP3A4	Cytochrome P450 Family 3 Subfamily A Member 4	Protein Coding	P08684	61	GC07M105725	16.9155	https://www.genecards.org/cgi-bin/carddisp.pl?gene=CYP3A4
THBS4	Thrombospondin 4	Protein Coding	P35443	54	GC05P079991	16.8375	https://www.genecards.org/cgi-bin/carddisp.pl?gene=THBS4
TGFB2	Transforming Growth Factor Beta 2	Protein Coding	P61812	64	GC01P218345	16.822	https://www.genecards.org/cgi-bin/carddisp.pl?gene=TGFB2
PTHLH	Parathyroid Hormone Like Hormone	Protein Coding	P12272	59	GC12M031136	16.7982	https://www.genecards.org/cgi-bin/carddisp.pl?gene=PTHLH
DMD	Dystrophin	Protein Coding	P11532	58	GC0XM031097	16.7442	https://www.genecards.org/cgi-bin/carddisp.pl?gene=DMD
TRB	T Cell Receptor Beta Locus	Protein Coding	P0DSE2	29	GC07P161101	16.738	https://www.genecards.org/cgi-bin/carddisp.pl?gene=TRB
IRS2	Insulin Receptor Substrate 2	Protein Coding	Q9Y4H2	59	GC13M109752	16.7373	https://www.genecards.org/cgi-bin/carddisp.pl?gene=IRS2
MIR378A	MicroRNA 378a	RNA Gene		31	GC05P149732	16.7372	https://www.genecards.org/cgi-bin/carddisp.pl?gene=MIR378A
PSCA	Prostate Stem Cell Antigen	Protein Coding	O43653	52	GC08P142670	16.7349	https://www.genecards.org/cgi-bin/carddisp.pl?gene=PSCA
GRM8	Glutamate Metabotropic Receptor 8	Protein Coding	O00222	58	GC07M126438	16.7313	https://www.genecards.org/cgi-bin/carddisp.pl?gene=GRM8
AREG	Amphiregulin	Protein Coding	P15514	55	GC04P074445	16.7185	https://www.genecards.org/cgi-bin/carddisp.pl?gene=AREG
RUNX3	RUNX Family Transcription Factor 3	Protein Coding	Q13761	56	GC01M024899	16.7173	https://www.genecards.org/cgi-bin/carddisp.pl?gene=RUNX3
CALR	Calreticulin	Protein Coding	P27797	64	GC19P012938	16.7019	https://www.genecards.org/cgi-bin/carddisp.pl?gene=CALR
PTPRJ	Protein Tyrosine Phosphatase Receptor Type J	Protein Coding	Q12913	60	GC11P048133	16.6901	https://www.genecards.org/cgi-bin/carddisp.pl?gene=PTPRJ
LGALS3	Galectin 3	Protein Coding	P17931	58	GC14P055124	16.6801	https://www.genecards.org/cgi-bin/carddisp.pl?gene=LGALS3
RPS6KB1	Ribosomal Protein S6 Kinase B1	Protein Coding	P23443	63	GC17P059893	16.6783	https://www.genecards.org/cgi-bin/carddisp.pl?gene=RPS6KB1
ZNF667-AS1	ZNF667 Antisense RNA 1 (Head To Head)	RNA Gene		23	GC19P056477	16.6752	https://www.genecards.org/cgi-bin/carddisp.pl?gene=ZNF667-AS1
LDLR	Low Density Lipoprotein Receptor	Protein Coding	P01130	64	GC19P122311	16.6671	https://www.genecards.org/cgi-bin/carddisp.pl?gene=LDLR
BCL6	BCL6 Transcription Repressor	Protein Coding	P41182	59	GC03M187721	16.6619	https://www.genecards.org/cgi-bin/carddisp.pl?gene=BCL6
FBXO11	F-Box Protein 11	Protein Coding	Q86XK2	55	GC02M047789	16.6572	https://www.genecards.org/cgi-bin/carddisp.pl?gene=FBXO11
LNMICC	LncRNA Associated With Lymph Node Metastasis In Cervical Cancer	RNA Gene		17	GC08M081253	16.6303	https://www.genecards.org/cgi-bin/carddisp.pl?gene=LNMICC
EPHA5	EPH Receptor A5	Protein Coding	P54756	58	GC04M065319	16.6299	https://www.genecards.org/cgi-bin/carddisp.pl?gene=EPHA5
NKILA	NF-KappaB Interacting LncRNA	RNA Gene		21	GC20P057711	16.6107	https://www.genecards.org/cgi-bin/carddisp.pl?gene=NKILA
MIRLET7F2	MicroRNA Let-7f-2	RNA Gene		26	GC0XM053835	16.5969	https://www.genecards.org/cgi-bin/carddisp.pl?gene=MIRLET7F2
CCL5	C-C Motif Chemokine Ligand 5	Protein Coding	P13501	56	GC17M035871	16.5869	https://www.genecards.org/cgi-bin/carddisp.pl?gene=CCL5
MIR28	MicroRNA 28	RNA Gene		28	GC03P188688	16.5839	https://www.genecards.org/cgi-bin/carddisp.pl?gene=MIR28
FOXE1	Forkhead Box E1	Protein Coding	O00358	52	GC09P097853	16.5767	https://www.genecards.org/cgi-bin/carddisp.pl?gene=FOXE1
MME	Membrane Metalloendopeptidase	Protein Coding	P08473	63	GC03P155024	16.5582	https://www.genecards.org/cgi-bin/carddisp.pl?gene=MME
PAK1	P21 (RAC1) Activated Kinase 1	Protein Coding	Q13153	63	GC11M129416	16.5527	https://www.genecards.org/cgi-bin/carddisp.pl?gene=PAK1
RSPO2	R-Spondin 2	Protein Coding	Q6UXX9	55	GC08M107899	16.5412	https://www.genecards.org/cgi-bin/carddisp.pl?gene=RSPO2
PLCG1	Phospholipase C Gamma 1	Protein Coding	P19174	62	GC20P041136	16.5375	https://www.genecards.org/cgi-bin/carddisp.pl?gene=PLCG1
SCAT1	S-Phase Cancer Associated Transcript 1	RNA Gene		20	GC17M078605	16.4976	https://www.genecards.org/cgi-bin/carddisp.pl?gene=SCAT1
AGO2	Argonaute RISC Catalytic Component 2	Protein Coding	Q9UKV8	56	GC08M140949	16.4839	https://www.genecards.org/cgi-bin/carddisp.pl?gene=AGO2
CTCF	CCCTC-Binding Factor	Protein Coding	P49711	60	GC16P097654	16.4761	https://www.genecards.org/cgi-bin/carddisp.pl?gene=CTCF
GFOD3P	Gfo/Idh/MocA-Like Oxidoreductase Domain Containing 3, Pseudogene	Pseudogene		28	GC01M003735	16.4643	https://www.genecards.org/cgi-bin/carddisp.pl?gene=GFOD3P
POU5F1	POU Class 5 Homeobox 1	Protein Coding	Q01860	60	GC06M097053	16.4359	https://www.genecards.org/cgi-bin/carddisp.pl?gene=POU5F1
BMP4	Bone Morphogenetic Protein 4	Protein Coding	P12644	62	GC14M053949	16.428	https://www.genecards.org/cgi-bin/carddisp.pl?gene=BMP4
CDC25A	Cell Division Cycle 25A	Protein Coding	P30304	60	GC03M048321	16.4236	https://www.genecards.org/cgi-bin/carddisp.pl?gene=CDC25A
BDNF-AS	BDNF Antisense RNA	RNA Gene		31	GC11P027466	16.4193	https://www.genecards.org/cgi-bin/carddisp.pl?gene=BDNF-AS
TMX2-CTNND1	TMX2-CTNND1 Readthrough (NMD Candidate)	RNA Gene		25	GC11P057712	16.4029	https://www.genecards.org/cgi-bin/carddisp.pl?gene=TMX2-CTNND1
LINC01772	Long Intergenic Non-Protein Coding RNA 1772	RNA Gene		24	GC01P051624	16.3863	https://www.genecards.org/cgi-bin/carddisp.pl?gene=LINC01772
ENPP7	Ectonucleotide Pyrophosphatase/Phosphodiesterase 7	Protein Coding	Q6UWV6	51	GC17P079730	16.3838	https://www.genecards.org/cgi-bin/carddisp.pl?gene=ENPP7
HLA-B	Major Histocompatibility Complex, Class I, B	Protein Coding	P01889	59	GC06M097059	16.3784	https://www.genecards.org/cgi-bin/carddisp.pl?gene=HLA-B
CYP1A2	Cytochrome P450 Family 1 Subfamily A Member 2	Protein Coding	P05177	59	GC15P074748	16.3699	https://www.genecards.org/cgi-bin/carddisp.pl?gene=CYP1A2
MYB	MYB Proto-Oncogene, Transcription Factor	Protein Coding	P10242	62	GC06P135181	16.3541	https://www.genecards.org/cgi-bin/carddisp.pl?gene=MYB
DKC1	Dyskerin Pseudouridine Synthase 1	Protein Coding	O60832	59	GC0XP154762	16.3349	https://www.genecards.org/cgi-bin/carddisp.pl?gene=DKC1
THBS1	Thrombospondin 1	Protein Coding	P07996	59	GC15P039581	16.3262	https://www.genecards.org/cgi-bin/carddisp.pl?gene=THBS1
VEGFD	Vascular Endothelial Growth Factor D	Protein Coding	O43915	53	GC0XM015345	16.3142	https://www.genecards.org/cgi-bin/carddisp.pl?gene=VEGFD
AMER1	APC Membrane Recruitment Protein 1	Protein Coding	Q5JTC6	50	GC0XM064185	16.2859	https://www.genecards.org/cgi-bin/carddisp.pl?gene=AMER1
MPL	MPL Proto-Oncogene, Thrombopoietin Receptor	Protein Coding	P40238	61	GC01P043337	16.2825	https://www.genecards.org/cgi-bin/carddisp.pl?gene=MPL
RUNX1-AS1	RUNX1 Antisense RNA 1	RNA Gene		17	GC21P034848	16.2803	https://www.genecards.org/cgi-bin/carddisp.pl?gene=RUNX1-AS1
FOXP3	Forkhead Box P3	Protein Coding	Q9BZS1	60	GC0XM049250	16.2251	https://www.genecards.org/cgi-bin/carddisp.pl?gene=FOXP3
IL18	Interleukin 18	Protein Coding	Q14116	57	GC11M112143	16.2099	https://www.genecards.org/cgi-bin/carddisp.pl?gene=IL18
MIR125B2	MicroRNA 125b-2	RNA Gene		29	GC21P016590	16.2041	https://www.genecards.org/cgi-bin/carddisp.pl?gene=MIR125B2
MIR144	MicroRNA 144	RNA Gene		27	GC17M084703	16.2036	https://www.genecards.org/cgi-bin/carddisp.pl?gene=MIR144
LOC126807437	MED14-Independent Group 3 Enhancer GRCh37_chr5:79968379-79969578	Functional Element		6	GC05P080672	16.2021	https://www.genecards.org/cgi-bin/carddisp.pl?gene=LOC126807437
MIR495	MicroRNA 495	RNA Gene		25	GC14P117925	16.1989	https://www.genecards.org/cgi-bin/carddisp.pl?gene=MIR495
HDAC4	Histone Deacetylase 4	Protein Coding	P56524	65	GC02M239048	16.1894	https://www.genecards.org/cgi-bin/carddisp.pl?gene=HDAC4
LINC00473	Long Intergenic Non-Protein Coding RNA 473	RNA Gene	A8K010	30	GC06M165328	16.1757	https://www.genecards.org/cgi-bin/carddisp.pl?gene=LINC00473
HOTAIRM1	HOXA Transcript Antisense RNA, Myeloid-Specific 1	RNA Gene		28	GC07P027095	16.1541	https://www.genecards.org/cgi-bin/carddisp.pl?gene=HOTAIRM1
MDM4	MDM4 Regulator Of P53	Protein Coding	O15151	59	GC01P204516	16.1395	https://www.genecards.org/cgi-bin/carddisp.pl?gene=MDM4
EGR1	Early Growth Response 1	Protein Coding	P18146	58	GC05P138465	16.1367	https://www.genecards.org/cgi-bin/carddisp.pl?gene=EGR1
XBP1	X-Box Binding Protein 1	Protein Coding	P17861	59	GC22M028794	16.1286	https://www.genecards.org/cgi-bin/carddisp.pl?gene=XBP1
CAGE1	Cancer Antigen 1	Protein Coding	Q8TC20	45	GC06M007326	16.12	https://www.genecards.org/cgi-bin/carddisp.pl?gene=CAGE1
CDC27	Cell Division Cycle 27	Protein Coding	P30260	53	GC17M047117	16.1172	https://www.genecards.org/cgi-bin/carddisp.pl?gene=CDC27
MIR134	MicroRNA 134	RNA Gene		28	GC14P117894	16.0837	https://www.genecards.org/cgi-bin/carddisp.pl?gene=MIR134
CD36	CD36 Molecule (CD36 Blood Group)	Protein Coding	P16671	63	GC07P080369	16.0828	https://www.genecards.org/cgi-bin/carddisp.pl?gene=CD36
NEK2	NIMA Related Kinase 2	Protein Coding	P51955	63	GC01M211658	16.0822	https://www.genecards.org/cgi-bin/carddisp.pl?gene=NEK2
FBN1	Fibrillin 1	Protein Coding	P35555	60	GC15M048408	16.0757	https://www.genecards.org/cgi-bin/carddisp.pl?gene=FBN1
DIS3L2	DIS3 Like 3'-5' Exoribonuclease 2	Protein Coding	Q8IYB7	55	GC02P231961	16.0728	https://www.genecards.org/cgi-bin/carddisp.pl?gene=DIS3L2
PIM1	Pim-1 Proto-Oncogene, Serine/Threonine Kinase	Protein Coding	P11309	62	GC06P144918	16.072	https://www.genecards.org/cgi-bin/carddisp.pl?gene=PIM1
SPARC	Secreted Protein Acidic And Cysteine Rich	Protein Coding	P09486	62	GC05M151661	16.0283	https://www.genecards.org/cgi-bin/carddisp.pl?gene=SPARC
RHO	Rhodopsin	Protein Coding	P08100	60	GC03P140025	16.0245	https://www.genecards.org/cgi-bin/carddisp.pl?gene=RHO
IKZF1	IKAROS Family Zinc Finger 1	Protein Coding	Q13422	61	GC07P050303	16.0022	https://www.genecards.org/cgi-bin/carddisp.pl?gene=IKZF1
ALDH2	Aldehyde Dehydrogenase 2 Family Member	Protein Coding	P05091	64	GC12P111766	15.989	https://www.genecards.org/cgi-bin/carddisp.pl?gene=ALDH2
KITLG	KIT Ligand	Protein Coding	P21583	60	GC12M088492	15.9831	https://www.genecards.org/cgi-bin/carddisp.pl?gene=KITLG
SIRT1	Sirtuin 1	Protein Coding	Q96EB6	62	GC10P067884	15.9815	https://www.genecards.org/cgi-bin/carddisp.pl?gene=SIRT1
DPP10-AS1	DPP10 Antisense RNA 1	RNA Gene		23	GC02M115131	15.979	https://www.genecards.org/cgi-bin/carddisp.pl?gene=DPP10-AS1
CT83	Cancer/Testis Antigen 83	Protein Coding	Q5H943	37	GC0XM116461	15.9753	https://www.genecards.org/cgi-bin/carddisp.pl?gene=CT83
AKAP9	A-Kinase Anchoring Protein 9	Protein Coding	Q99996	54	GC07P091940	15.9746	https://www.genecards.org/cgi-bin/carddisp.pl?gene=AKAP9
RMST	Rhabdomyosarcoma 2 Associated Transcript	RNA Gene		29	GC12P097431	15.9691	https://www.genecards.org/cgi-bin/carddisp.pl?gene=RMST
LINC00052	Long Intergenic Non-Protein Coding RNA 52	RNA Gene	Q96N35	29	GC15P087576	15.9625	https://www.genecards.org/cgi-bin/carddisp.pl?gene=LINC00052
PROM1	Prominin 1	Protein Coding	O43490	59	GC04M015965	15.9554	https://www.genecards.org/cgi-bin/carddisp.pl?gene=PROM1
NFKB2	Nuclear Factor Kappa B Subunit 2	Protein Coding	Q00653	66	GC10P102394	15.9478	https://www.genecards.org/cgi-bin/carddisp.pl?gene=NFKB2
EPO	Erythropoietin	Protein Coding	P01588	55	GC07P100720	15.9441	https://www.genecards.org/cgi-bin/carddisp.pl?gene=EPO
LINC00963	Long Intergenic Non-Protein Coding RNA 963	RNA Gene		24	GC09P143918	15.9382	https://www.genecards.org/cgi-bin/carddisp.pl?gene=LINC00963
BMI1	BMI1 Proto-Oncogene, Polycomb Ring Finger	Protein Coding	P35226	55	GC10P022353	15.9356	https://www.genecards.org/cgi-bin/carddisp.pl?gene=BMI1
MIR422A	MicroRNA 422a	RNA Gene		25	GC15M063870	15.9263	https://www.genecards.org/cgi-bin/carddisp.pl?gene=MIR422A
NCOR2	Nuclear Receptor Corepressor 2	Protein Coding	Q9Y618	56	GC12M124324	15.9224	https://www.genecards.org/cgi-bin/carddisp.pl?gene=NCOR2
CT45A5	Cancer/Testis Antigen Family 45 Member A5	Protein Coding	P0DMU8	30	GC0XM135778	15.9171	https://www.genecards.org/cgi-bin/carddisp.pl?gene=CT45A5
CCEPR	Cervical Carcinoma Expressed PCNA Regulatory LncRNA	RNA Gene		18	GC10M059174	15.8907	https://www.genecards.org/cgi-bin/carddisp.pl?gene=CCEPR
CFLAR	CASP8 And FADD Like Apoptosis Regulator	Protein Coding	O15519	57	GC02P203926	15.8903	https://www.genecards.org/cgi-bin/carddisp.pl?gene=CFLAR
YTHDC2	YTH N6-Methyladenosine RNA Binding Protein C2	Protein Coding	Q9H6S0	51	GC05P113513	15.885	https://www.genecards.org/cgi-bin/carddisp.pl?gene=YTHDC2
CDC25C	Cell Division Cycle 25C	Protein Coding	P30307	61	GC05M138285	15.8763	https://www.genecards.org/cgi-bin/carddisp.pl?gene=CDC25C
MIR372	MicroRNA 372	RNA Gene		25	GC19P123653	15.8658	https://www.genecards.org/cgi-bin/carddisp.pl?gene=MIR372
IFNA1	Interferon Alpha 1	Protein Coding	P01562	51	GC09P021798	15.8581	https://www.genecards.org/cgi-bin/carddisp.pl?gene=IFNA1
FGF10	Fibroblast Growth Factor 10	Protein Coding	O15520	60	GC05M044965	15.8533	https://www.genecards.org/cgi-bin/carddisp.pl?gene=FGF10
TMEM238L	Transmembrane Protein 238 Like	Protein Coding	A6NJY4	25	GC17M084249	15.8441	https://www.genecards.org/cgi-bin/carddisp.pl?gene=TMEM238L
TNFRSF10A	TNF Receptor Superfamily Member 10a	Protein Coding	O00220	57	GC08M023190	15.8371	https://www.genecards.org/cgi-bin/carddisp.pl?gene=TNFRSF10A
GAPDH	Glyceraldehyde-3-Phosphate Dehydrogenase	Protein Coding	P04406	64	GC12P042102	15.8277	https://www.genecards.org/cgi-bin/carddisp.pl?gene=GAPDH
BCL2L11	BCL2 Like 11	Protein Coding	O43521	58	GC02P111119	15.8133	https://www.genecards.org/cgi-bin/carddisp.pl?gene=BCL2L11
STAT6	Signal Transducer And Activator Of Transcription 6	Protein Coding	P42226	64	GC12M057095	15.8102	https://www.genecards.org/cgi-bin/carddisp.pl?gene=STAT6
WNT5A	Wnt Family Member 5A	Protein Coding	P41221	64	GC03M055465	15.807	https://www.genecards.org/cgi-bin/carddisp.pl?gene=WNT5A
RABL3	RAB, Member Of RAS Oncogene Family Like 3	Protein Coding	Q5HYI8	44	GC03M120686	15.7958	https://www.genecards.org/cgi-bin/carddisp.pl?gene=RABL3
FANCB	FA Complementation Group B	Protein Coding	Q8NB91	52	GC0XM015368	15.7884	https://www.genecards.org/cgi-bin/carddisp.pl?gene=FANCB
PRKCD	Protein Kinase C Delta	Protein Coding	Q05655	66	GC03P053156	15.7837	https://www.genecards.org/cgi-bin/carddisp.pl?gene=PRKCD
BAD	BCL2 Associated Agonist Of Cell Death	Protein Coding	Q92934	57	GC11M128946	15.7828	https://www.genecards.org/cgi-bin/carddisp.pl?gene=BAD
LPAR2	Lysophosphatidic Acid Receptor 2	Protein Coding	Q9HBW0	55	GC19M096566	15.7741	https://www.genecards.org/cgi-bin/carddisp.pl?gene=LPAR2
MIR138-1	MicroRNA 138-1	RNA Gene		29	GC03P044115	15.7675	https://www.genecards.org/cgi-bin/carddisp.pl?gene=MIR138-1
PKHD1	PKHD1 Ciliary IPT Domain Containing Fibrocystin/Polyductin	Protein Coding	P08F94	51	GC06M097451	15.7632	https://www.genecards.org/cgi-bin/carddisp.pl?gene=PKHD1
TG	Thyroglobulin	Protein Coding	P01266	58	GC08P132866	15.7576	https://www.genecards.org/cgi-bin/carddisp.pl?gene=TG
SBDS	SBDS Ribosome Maturation Factor	Protein Coding	Q9Y3A5	56	GC07M066987	15.7552	https://www.genecards.org/cgi-bin/carddisp.pl?gene=SBDS
CDH2	Cadherin 2	Protein Coding	P19022	64	GC18M035096	15.7343	https://www.genecards.org/cgi-bin/carddisp.pl?gene=CDH2
HEIH	Hepatocellular Carcinoma Up-Regulated EZH2-Associated Long Non-Coding RNA	RNA Gene		22	GC05M182676	15.7329	https://www.genecards.org/cgi-bin/carddisp.pl?gene=HEIH
HSPA4	Heat Shock Protein Family A (Hsp70) Member 4	Protein Coding	P34932	56	GC05P133062	15.7308	https://www.genecards.org/cgi-bin/carddisp.pl?gene=HSPA4
NQO2	N-Ribosyldihydronicotinamide:Quinone Dehydrogenase 2	Protein Coding	P16083	58	GC06P006987	15.7299	https://www.genecards.org/cgi-bin/carddisp.pl?gene=NQO2
CUBN	Cubilin	Protein Coding	O60494	58	GC10M016824	15.7243	https://www.genecards.org/cgi-bin/carddisp.pl?gene=CUBN
PTPRD	Protein Tyrosine Phosphatase Receptor Type D	Protein Coding	P23468	59	GC09M008307	15.7181	https://www.genecards.org/cgi-bin/carddisp.pl?gene=PTPRD
GPC6	Glypican 6	Protein Coding	Q9Y625	56	GC13P093218	15.7125	https://www.genecards.org/cgi-bin/carddisp.pl?gene=GPC6
RUNX1T1	RUNX1 Partner Transcriptional Co-Repressor 1	Protein Coding	Q06455	53	GC08M091954	15.7108	https://www.genecards.org/cgi-bin/carddisp.pl?gene=RUNX1T1
PARD3	Par-3 Family Cell Polarity Regulator	Protein Coding	Q8TEW0	54	GC10M036114	15.7104	https://www.genecards.org/cgi-bin/carddisp.pl?gene=PARD3
OPCML	Opioid Binding Protein/Cell Adhesion Molecule Like	Protein Coding	Q14982	54	GC11M132414	15.71	https://www.genecards.org/cgi-bin/carddisp.pl?gene=OPCML
HTR2C	5-Hydroxytryptamine Receptor 2C	Protein Coding	P28335	58	GC0XP114584	15.7081	https://www.genecards.org/cgi-bin/carddisp.pl?gene=HTR2C
KLC1	Kinesin Light Chain 1	Protein Coding	Q07866	56	GC14P116957	15.7068	https://www.genecards.org/cgi-bin/carddisp.pl?gene=KLC1
DSP	Desmoplakin	Protein Coding	P15924	63	GC06P007541	15.7036	https://www.genecards.org/cgi-bin/carddisp.pl?gene=DSP
H3-3A	H3.3 Histone A	Protein Coding	P84243	55	GC01P226062	15.6951	https://www.genecards.org/cgi-bin/carddisp.pl?gene=H3-3A
DKK1	Dickkopf WNT Signaling Pathway Inhibitor 1	Protein Coding	O94907	57	GC10P052314	15.695	https://www.genecards.org/cgi-bin/carddisp.pl?gene=DKK1
LDHA	Lactate Dehydrogenase A	Protein Coding	P00338	63	GC11P018394	15.6931	https://www.genecards.org/cgi-bin/carddisp.pl?gene=LDHA
CYP2D6	Cytochrome P450 Family 2 Subfamily D Member 6	Protein Coding	P10635	60	GC22M042126	15.6747	https://www.genecards.org/cgi-bin/carddisp.pl?gene=CYP2D6
PHB2	Prohibitin 2	Protein Coding	Q99623	54	GC12M006965	15.6619	https://www.genecards.org/cgi-bin/carddisp.pl?gene=PHB2
POU5F1B	POU Class 5 Homeobox 1B	Protein Coding	Q06416	44	GC08P127322	15.6602	https://www.genecards.org/cgi-bin/carddisp.pl?gene=POU5F1B
PDK1	Pyruvate Dehydrogenase Kinase 1	Protein Coding	Q15118	60	GC02P172555	15.6548	https://www.genecards.org/cgi-bin/carddisp.pl?gene=PDK1
GRP	Gastrin Releasing Peptide	Protein Coding	P07492	53	GC18P059220	15.6542	https://www.genecards.org/cgi-bin/carddisp.pl?gene=GRP
DNM3OS	DNM3 Opposite Strand/Antisense RNA	RNA Gene		27	GC01M172226	15.6503	https://www.genecards.org/cgi-bin/carddisp.pl?gene=DNM3OS
ARHGEF15	Rho Guanine Nucleotide Exchange Factor 15	Protein Coding	O94989	50	GC17P008310	15.6401	https://www.genecards.org/cgi-bin/carddisp.pl?gene=ARHGEF15
ADIPOQ	Adiponectin, C1Q And Collagen Domain Containing	Protein Coding	Q15848	59	GC03P186842	15.6391	https://www.genecards.org/cgi-bin/carddisp.pl?gene=ADIPOQ
MIR103A1	MicroRNA 103a-1	RNA Gene		27	GC05M168560	15.6125	https://www.genecards.org/cgi-bin/carddisp.pl?gene=MIR103A1
BAK1	BCL2 Antagonist/Killer 1	Protein Coding	Q16611	57	GC06M033572	15.6008	https://www.genecards.org/cgi-bin/carddisp.pl?gene=BAK1
BACE1-AS	BACE1 Antisense RNA	RNA Gene		22	GC11P117475	15.5956	https://www.genecards.org/cgi-bin/carddisp.pl?gene=BACE1-AS
ATG13	Autophagy Related 13	Protein Coding	O75143	53	GC11P048048	15.5828	https://www.genecards.org/cgi-bin/carddisp.pl?gene=ATG13
GATA1	GATA Binding Protein 1	Protein Coding	P15976	60	GC0XP048786	15.5749	https://www.genecards.org/cgi-bin/carddisp.pl?gene=GATA1
PML	PML Nuclear Body Scaffold	Protein Coding	P29590	59	GC15P073994	15.5653	https://www.genecards.org/cgi-bin/carddisp.pl?gene=PML
MUC5AC	Mucin 5AC, Oligomeric Mucus/Gel-Forming	Protein Coding	P98088	52	GC11P012289	15.5615	https://www.genecards.org/cgi-bin/carddisp.pl?gene=MUC5AC
PCBP2-OT1	PCBP2 Overlapping Transcript 1	RNA Gene		16	GC12P053464	15.5596	https://www.genecards.org/cgi-bin/carddisp.pl?gene=PCBP2-OT1
EPOR	Erythropoietin Receptor	Protein Coding	P19235	62	GC19M011377	15.5583	https://www.genecards.org/cgi-bin/carddisp.pl?gene=EPOR
HMOX1	Heme Oxygenase 1	Protein Coding	P09601	65	GC22P035380	15.5466	https://www.genecards.org/cgi-bin/carddisp.pl?gene=HMOX1
SPEN	Spen Family Transcriptional Repressor	Protein Coding	Q96T58	54	GC01P051542	15.5458	https://www.genecards.org/cgi-bin/carddisp.pl?gene=SPEN
MAGI2	Membrane Associated Guanylate Kinase, WW And PDZ Domain Containing 2	Protein Coding	Q86UL8	55	GC07M078017	15.5381	https://www.genecards.org/cgi-bin/carddisp.pl?gene=MAGI2
MIR376B	MicroRNA 376b	RNA Gene		22	GC14P117907	15.5292	https://www.genecards.org/cgi-bin/carddisp.pl?gene=MIR376B
EWSR1	EWS RNA Binding Protein 1	Protein Coding	Q01844	58	GC22P075749	15.4898	https://www.genecards.org/cgi-bin/carddisp.pl?gene=EWSR1
LINC02605	Long Intergenic Non-Protein Coding RNA 2605	RNA Gene		22	GC08P078838	15.4848	https://www.genecards.org/cgi-bin/carddisp.pl?gene=LINC02605
MIR190A	MicroRNA 190a	RNA Gene		29	GC15P172409	15.4845	https://www.genecards.org/cgi-bin/carddisp.pl?gene=MIR190A
CYSLTR1	Cysteinyl Leukotriene Receptor 1	Protein Coding	Q9Y271	55	GC0XM078271	15.4816	https://www.genecards.org/cgi-bin/carddisp.pl?gene=CYSLTR1
KAT7	Lysine Acetyltransferase 7	Protein Coding	O95251	57	GC17P049788	15.4727	https://www.genecards.org/cgi-bin/carddisp.pl?gene=KAT7
ACTB	Actin Beta	Protein Coding	P60709	63	GC07M005549	15.4644	https://www.genecards.org/cgi-bin/carddisp.pl?gene=ACTB
SOCS3	Suppressor Of Cytokine Signaling 3	Protein Coding	O14543	56	GC17M078356	15.4583	https://www.genecards.org/cgi-bin/carddisp.pl?gene=SOCS3
DUXAP10	Double Homeobox A Pseudogene 10	Pseudogene		18	GC14M019294	15.4517	https://www.genecards.org/cgi-bin/carddisp.pl?gene=DUXAP10
ANXA5	Annexin A5	Protein Coding	P08758	60	GC04M121667	15.4514	https://www.genecards.org/cgi-bin/carddisp.pl?gene=ANXA5
HNRNPK	Heterogeneous Nuclear Ribonucleoprotein K	Protein Coding	P61978	59	GC09M111065	15.4396	https://www.genecards.org/cgi-bin/carddisp.pl?gene=HNRNPK
SST	Somatostatin	Protein Coding	P61278	53	GC03M187668	15.4387	https://www.genecards.org/cgi-bin/carddisp.pl?gene=SST
IQANK1	IQ Motif And Ankyrin Repeat Containing 1	Protein Coding	A8MXQ7	27	GC08P147386	15.426	https://www.genecards.org/cgi-bin/carddisp.pl?gene=IQANK1
NOS3	Nitric Oxide Synthase 3	Protein Coding	P29474	63	GC07P159858	15.425	https://www.genecards.org/cgi-bin/carddisp.pl?gene=NOS3
IRAIN	IGF1R Antisense Imprinted Non-Protein Coding RNA	RNA Gene		25	GC15M098645	15.416	https://www.genecards.org/cgi-bin/carddisp.pl?gene=IRAIN
HLA-DRB1	Major Histocompatibility Complex, Class II, DR Beta 1	Protein Coding	P01911	59	GC06M097159	15.4159	https://www.genecards.org/cgi-bin/carddisp.pl?gene=HLA-DRB1
MMP3	Matrix Metallopeptidase 3	Protein Coding	P08254	63	GC11M102835	15.3944	https://www.genecards.org/cgi-bin/carddisp.pl?gene=MMP3
LINC00941	Long Intergenic Non-Protein Coding RNA 941	RNA Gene		21	GC12P043418	15.3916	https://www.genecards.org/cgi-bin/carddisp.pl?gene=LINC00941
TEK	TEK Receptor Tyrosine Kinase	Protein Coding	Q02763	64	GC09P027109	15.3857	https://www.genecards.org/cgi-bin/carddisp.pl?gene=TEK
NFATC1	Nuclear Factor Of Activated T Cells 1	Protein Coding	O95644	60	GC18P079395	15.3785	https://www.genecards.org/cgi-bin/carddisp.pl?gene=NFATC1
SGK1	Serum/Glucocorticoid Regulated Kinase 1	Protein Coding	O00141	62	GC06M134169	15.3784	https://www.genecards.org/cgi-bin/carddisp.pl?gene=SGK1
FADD	Fas Associated Via Death Domain	Protein Coding	Q13158	59	GC11P070203	15.3645	https://www.genecards.org/cgi-bin/carddisp.pl?gene=FADD
FAN1	FANCD2 And FANCI Associated Nuclease 1	Protein Coding	Q9Y2M0	51	GC15P165799	15.3544	https://www.genecards.org/cgi-bin/carddisp.pl?gene=FAN1
LRRK2	Leucine Rich Repeat Kinase 2	Protein Coding	Q5S007	62	GC12P040196	15.3453	https://www.genecards.org/cgi-bin/carddisp.pl?gene=LRRK2
LOHAN2	LncRNA Oncogene In Head And Neck Cancer 2	RNA Gene		18	GC16P073386	15.3252	https://www.genecards.org/cgi-bin/carddisp.pl?gene=LOHAN2
TIMP3	TIMP Metallopeptidase Inhibitor 3	Protein Coding	P35625	56	GC22P075884	15.3124	https://www.genecards.org/cgi-bin/carddisp.pl?gene=TIMP3
HERC2	HECT And RLD Domain Containing E3 Ubiquitin Protein Ligase 2	Protein Coding	O95714	57	GC15M028111	15.2811	https://www.genecards.org/cgi-bin/carddisp.pl?gene=HERC2
DDX41	DEAD-Box Helicase 41	Protein Coding	Q9UJV9	56	GC05M177511	15.276	https://www.genecards.org/cgi-bin/carddisp.pl?gene=DDX41
ZNF304	Zinc Finger Protein 304	Protein Coding	Q9HCX3	43	GC19P057351	15.27	https://www.genecards.org/cgi-bin/carddisp.pl?gene=ZNF304
HIP1	Huntingtin Interacting Protein 1	Protein Coding	O00291	55	GC07M075533	15.2628	https://www.genecards.org/cgi-bin/carddisp.pl?gene=HIP1
APOB	Apolipoprotein B	Protein Coding	P04114	59	GC02M020956	15.2438	https://www.genecards.org/cgi-bin/carddisp.pl?gene=APOB
MIR186	MicroRNA 186	RNA Gene		28	GC01M071067	15.2396	https://www.genecards.org/cgi-bin/carddisp.pl?gene=MIR186
BDNF	Brain Derived Neurotrophic Factor	Protein Coding	P23560	63	GC11M027654	15.2146	https://www.genecards.org/cgi-bin/carddisp.pl?gene=BDNF
NRP1	Neuropilin 1	Protein Coding	O14786	60	GC10M033177	15.2054	https://www.genecards.org/cgi-bin/carddisp.pl?gene=NRP1
CSMD2	CUB And Sushi Multiple Domains 2	Protein Coding	Q7Z408	50	GC01M033513	15.1967	https://www.genecards.org/cgi-bin/carddisp.pl?gene=CSMD2
IRAK4	Interleukin 1 Receptor Associated Kinase 4	Protein Coding	Q9NWZ3	62	GC12P043758	15.1921	https://www.genecards.org/cgi-bin/carddisp.pl?gene=IRAK4
SNHG14	Small Nucleolar RNA Host Gene 14	RNA Gene		26	GC15P165547	15.192	https://www.genecards.org/cgi-bin/carddisp.pl?gene=SNHG14
DIRC3	Disrupted In Renal Carcinoma 3	RNA Gene		28	GC02M217284	15.1914	https://www.genecards.org/cgi-bin/carddisp.pl?gene=DIRC3
ELAVL1	ELAV Like RNA Binding Protein 1	Protein Coding	Q15717	55	GC19M007958	15.1865	https://www.genecards.org/cgi-bin/carddisp.pl?gene=ELAVL1
UGT1A1	UDP Glucuronosyltransferase Family 1 Member A1	Protein Coding	P22309	63	GC02P233760	15.1798	https://www.genecards.org/cgi-bin/carddisp.pl?gene=UGT1A1
MAML1	Mastermind Like Transcriptional Coactivator 1	Protein Coding	Q92585	52	GC05P179732	15.1779	https://www.genecards.org/cgi-bin/carddisp.pl?gene=MAML1
GFRA3	GDNF Family Receptor Alpha 3	Protein Coding	O60609	55	GC05M138263	15.1746	https://www.genecards.org/cgi-bin/carddisp.pl?gene=GFRA3
MIR100HG	Mir-100-Let-7a-2-Mir-125b-1 Cluster Host Gene	RNA Gene		27	GC11M130261	15.1719	https://www.genecards.org/cgi-bin/carddisp.pl?gene=MIR100HG
MIRLET7A2	MicroRNA Let-7a-2	RNA Gene		26	GC11M122146	15.1615	https://www.genecards.org/cgi-bin/carddisp.pl?gene=MIRLET7A2
KIR3DL1	Killer Cell Immunoglobulin Like Receptor, Three Ig Domains And Long Cytoplasmic Tail 1	Protein Coding	P43629	52	GC19P123690	15.1476	https://www.genecards.org/cgi-bin/carddisp.pl?gene=KIR3DL1
EZR	Ezrin	Protein Coding	P15311	59	GC06M158765	15.136	https://www.genecards.org/cgi-bin/carddisp.pl?gene=EZR
COLCA1	Colorectal Cancer Associated 1	RNA Gene	Q6ZS62	29	GC11M111290	15.1336	https://www.genecards.org/cgi-bin/carddisp.pl?gene=COLCA1
ELANE	Elastase, Neutrophil Expressed	Protein Coding	P08246	64	GC19P121813	15.1314	https://www.genecards.org/cgi-bin/carddisp.pl?gene=ELANE
LINC00628	Long Intergenic Non-Protein Coding RNA 628	RNA Gene		22	GC01M204687	15.1258	https://www.genecards.org/cgi-bin/carddisp.pl?gene=LINC00628
ENO1	Enolase 1	Protein Coding	P06733	60	GC01M008861	15.1192	https://www.genecards.org/cgi-bin/carddisp.pl?gene=ENO1
HAGLROS	HAGLR Opposite Strand LncRNA	RNA Gene		22	GC02P176385	15.1166	https://www.genecards.org/cgi-bin/carddisp.pl?gene=HAGLROS
FPR1	Formyl Peptide Receptor 1	Protein Coding	P21462	59	GC19M051745	15.1142	https://www.genecards.org/cgi-bin/carddisp.pl?gene=FPR1
LOC129934333	ATAC-STARR-Seq Lymphoblastoid Silent Region 11759	Functional Element		8	GC02P098256	15.0972	https://www.genecards.org/cgi-bin/carddisp.pl?gene=LOC129934333
ING1	Inhibitor Of Growth Family Member 1	Protein Coding	Q9UK53	56	GC13P110712	15.0936	https://www.genecards.org/cgi-bin/carddisp.pl?gene=ING1
PTPRK	Protein Tyrosine Phosphatase Receptor Type K	Protein Coding	Q15262	57	GC06M127949	15.0878	https://www.genecards.org/cgi-bin/carddisp.pl?gene=PTPRK
IFI27	Interferon Alpha Inducible Protein 27	Protein Coding	P40305	50	GC14P094104	15.0809	https://www.genecards.org/cgi-bin/carddisp.pl?gene=IFI27
ABCC2	ATP Binding Cassette Subfamily C Member 2	Protein Coding	Q92887	62	GC10P099782	15.0789	https://www.genecards.org/cgi-bin/carddisp.pl?gene=ABCC2
KRT18	Keratin 18	Protein Coding	P05783	63	GC12P052948	15.0751	https://www.genecards.org/cgi-bin/carddisp.pl?gene=KRT18
RASAL2	RAS Protein Activator Like 2	Protein Coding	Q9UJF2	51	GC01P178093	15.0747	https://www.genecards.org/cgi-bin/carddisp.pl?gene=RASAL2
LZTS1	Leucine Zipper Tumor Suppressor 1	Protein Coding	Q9Y250	50	GC08M020246	15.046	https://www.genecards.org/cgi-bin/carddisp.pl?gene=LZTS1
MACF1	Microtubule Actin Crosslinking Factor 1	Protein Coding	O94854	55	GC01P054194	15.0446	https://www.genecards.org/cgi-bin/carddisp.pl?gene=MACF1
LGALS1	Galectin 1	Protein Coding	P09382	56	GC22P037675	15.0362	https://www.genecards.org/cgi-bin/carddisp.pl?gene=LGALS1
NCOA2	Nuclear Receptor Coactivator 2	Protein Coding	Q15596	57	GC08M070109	15.0272	https://www.genecards.org/cgi-bin/carddisp.pl?gene=NCOA2
GDF10	Growth Differentiation Factor 10	Protein Coding	P55107	52	GC10P047300	15.0253	https://www.genecards.org/cgi-bin/carddisp.pl?gene=GDF10
BCR	BCR Activator Of RhoGEF And GTPase	Protein Coding	P11274	65	GC22P023179	15.0182	https://www.genecards.org/cgi-bin/carddisp.pl?gene=BCR
NTN4	Netrin 4	Protein Coding	Q9HB63	53	GC12M095657	15.0171	https://www.genecards.org/cgi-bin/carddisp.pl?gene=NTN4
MIR449A	MicroRNA 449a	RNA Gene		29	GC05M055171	15.0169	https://www.genecards.org/cgi-bin/carddisp.pl?gene=MIR449A
DAPK1	Death Associated Protein Kinase 1	Protein Coding	P53355	62	GC09P087497	15.0084	https://www.genecards.org/cgi-bin/carddisp.pl?gene=DAPK1
GJA1	Gap Junction Protein Alpha 1	Protein Coding	P17302	63	GC06P146071	15.0074	https://www.genecards.org/cgi-bin/carddisp.pl?gene=GJA1
RIPK1	Receptor Interacting Serine/Threonine Kinase 1	Protein Coding	Q13546	63	GC06P007000	15.0053	https://www.genecards.org/cgi-bin/carddisp.pl?gene=RIPK1
CT45A2	Cancer/Testis Antigen Family 45 Member A2	Protein Coding	Q5DJT8	30	GC0XM135811	14.9957	https://www.genecards.org/cgi-bin/carddisp.pl?gene=CT45A2
ADAMTS3	ADAM Metallopeptidase With Thrombospondin Type 1 Motif 3	Protein Coding	O15072	52	GC04M072280	14.9929	https://www.genecards.org/cgi-bin/carddisp.pl?gene=ADAMTS3
FOLH1	Folate Hydrolase 1	Protein Coding	Q04609	60	GC11M128648	14.9742	https://www.genecards.org/cgi-bin/carddisp.pl?gene=FOLH1
SUZ12	SUZ12 Polycomb Repressive Complex 2 Subunit	Protein Coding	Q15022	55	GC17P031937	14.9702	https://www.genecards.org/cgi-bin/carddisp.pl?gene=SUZ12
ITIH5	Inter-Alpha-Trypsin Inhibitor Heavy Chain 5	Protein Coding	Q86UX2	51	GC10M007559	14.9583	https://www.genecards.org/cgi-bin/carddisp.pl?gene=ITIH5
COL1A1	Collagen Type I Alpha 1 Chain	Protein Coding	P02452	63	GC17M085601	14.9525	https://www.genecards.org/cgi-bin/carddisp.pl?gene=COL1A1
PHOX2B-AS1	PHOX2B Antisense RNA 1	RNA Gene		19	GC04P041755	14.9497	https://www.genecards.org/cgi-bin/carddisp.pl?gene=PHOX2B-AS1
LINC00901	Long Intergenic Non-Protein Coding RNA 901	RNA Gene		23	GC03P116911	14.938	https://www.genecards.org/cgi-bin/carddisp.pl?gene=LINC00901
ITGAV	Integrin Subunit Alpha V	Protein Coding	P06756	60	GC02P186589	14.9379	https://www.genecards.org/cgi-bin/carddisp.pl?gene=ITGAV
KRT8	Keratin 8	Protein Coding	P05787	60	GC12M052897	14.9221	https://www.genecards.org/cgi-bin/carddisp.pl?gene=KRT8
TNFRSF1A	TNF Receptor Superfamily Member 1A	Protein Coding	P19438	63	GC12M006328	14.9059	https://www.genecards.org/cgi-bin/carddisp.pl?gene=TNFRSF1A
CACNA2D1	Calcium Voltage-Gated Channel Auxiliary Subunit Alpha2delta 1	Protein Coding	P54289	59	GC07M081946	14.9052	https://www.genecards.org/cgi-bin/carddisp.pl?gene=CACNA2D1
GRB2	Growth Factor Receptor Bound Protein 2	Protein Coding	P62993	59	GC17M075318	14.9045	https://www.genecards.org/cgi-bin/carddisp.pl?gene=GRB2
BMP7	Bone Morphogenetic Protein 7	Protein Coding	P18075	60	GC20M057168	14.8987	https://www.genecards.org/cgi-bin/carddisp.pl?gene=BMP7
ZKSCAN1	Zinc Finger With KRAB And SCAN Domains 1	Protein Coding	P17029	50	GC07P100015	14.8963	https://www.genecards.org/cgi-bin/carddisp.pl?gene=ZKSCAN1
SOD1	Superoxide Dismutase 1	Protein Coding	P00441	66	GC21P031659	14.8943	https://www.genecards.org/cgi-bin/carddisp.pl?gene=SOD1
TINF2	TERF1 Interacting Nuclear Factor 2	Protein Coding	Q9BSI4	54	GC14M027532	14.8919	https://www.genecards.org/cgi-bin/carddisp.pl?gene=TINF2
LINC00092	Long Intergenic Non-Protein Coding RNA 92	RNA Gene		27	GC09M111414	14.8899	https://www.genecards.org/cgi-bin/carddisp.pl?gene=LINC00092
MIR510	MicroRNA 510	RNA Gene		22	GC0XM147272	14.8799	https://www.genecards.org/cgi-bin/carddisp.pl?gene=MIR510
LOC109504725	Androgen Receptor Repeat Instability Region	Functional Element		11	GC0XP067546	14.8783	https://www.genecards.org/cgi-bin/carddisp.pl?gene=LOC109504725
IL2RA	Interleukin 2 Receptor Subunit Alpha	Protein Coding	P01589	63	GC10M006010	14.8606	https://www.genecards.org/cgi-bin/carddisp.pl?gene=IL2RA
ALDH1A1	Aldehyde Dehydrogenase 1 Family Member A1	Protein Coding	P00352	60	GC09M072900	14.852	https://www.genecards.org/cgi-bin/carddisp.pl?gene=ALDH1A1
GSN	Gelsolin	Protein Coding	P06396	62	GC09P121201	14.8435	https://www.genecards.org/cgi-bin/carddisp.pl?gene=GSN
ANXA2	Annexin A2	Protein Coding	P07355	60	GC15M060347	14.8391	https://www.genecards.org/cgi-bin/carddisp.pl?gene=ANXA2
CD70	CD70 Molecule	Protein Coding	P32970	56	GC19M096006	14.8198	https://www.genecards.org/cgi-bin/carddisp.pl?gene=CD70
CDC42	Cell Division Cycle 42	Protein Coding	P60953	63	GC01P022052	14.8114	https://www.genecards.org/cgi-bin/carddisp.pl?gene=CDC42
KLF4	KLF Transcription Factor 4	Protein Coding	O43474	59	GC09M107484	14.7977	https://www.genecards.org/cgi-bin/carddisp.pl?gene=KLF4
UIMC1	Ubiquitin Interaction Motif Containing 1	Protein Coding	Q96RL1	52	GC05M176905	14.7963	https://www.genecards.org/cgi-bin/carddisp.pl?gene=UIMC1
KCNN3	Potassium Calcium-Activated Channel Subfamily N Member 3	Protein Coding	Q9UGI6	55	GC01M154697	14.7907	https://www.genecards.org/cgi-bin/carddisp.pl?gene=KCNN3
AFP	Alpha Fetoprotein	Protein Coding	P02771	60	GC04P073431	14.7729	https://www.genecards.org/cgi-bin/carddisp.pl?gene=AFP
OR3A4P	Olfactory Receptor Family 3 Subfamily A Member 4 Pseudogene	Pseudogene	P47883	31	GC17P003310	14.7659	https://www.genecards.org/cgi-bin/carddisp.pl?gene=OR3A4P
TRIP12	Thyroid Hormone Receptor Interactor 12	Protein Coding	Q14669	56	GC02M229763	14.7446	https://www.genecards.org/cgi-bin/carddisp.pl?gene=TRIP12
RPL34-DT	RPL34 Divergent Transcript	RNA Gene		25	GC04M108539	14.7443	https://www.genecards.org/cgi-bin/carddisp.pl?gene=RPL34-DT
E2F3	E2F Transcription Factor 3	Protein Coding	O00716	55	GC06P020419	14.7297	https://www.genecards.org/cgi-bin/carddisp.pl?gene=E2F3
SSTR1	Somatostatin Receptor 1	Protein Coding	P30872	56	GC14P038207	14.7246	https://www.genecards.org/cgi-bin/carddisp.pl?gene=SSTR1
PDCD1LG2	Programmed Cell Death 1 Ligand 2	Protein Coding	Q9BQ51	56	GC09P005510	14.7232	https://www.genecards.org/cgi-bin/carddisp.pl?gene=PDCD1LG2
S100A4	S100 Calcium Binding Protein A4	Protein Coding	P26447	57	GC01M153543	14.7229	https://www.genecards.org/cgi-bin/carddisp.pl?gene=S100A4
TUBB3	Tubulin Beta 3 Class III	Protein Coding	Q13509	63	GC16P098856	14.722	https://www.genecards.org/cgi-bin/carddisp.pl?gene=TUBB3
SFTA3	Surfactant Associated 3	RNA Gene	P0C7M3	44	GC14M036479	14.7137	https://www.genecards.org/cgi-bin/carddisp.pl?gene=SFTA3
LINC00339	Long Intergenic Non-Protein Coding RNA 339	RNA Gene		27	GC01P051989	14.712	https://www.genecards.org/cgi-bin/carddisp.pl?gene=LINC00339
LINC00857	Long Intergenic Non-Protein Coding RNA 857	RNA Gene		21	GC10P112494	14.7044	https://www.genecards.org/cgi-bin/carddisp.pl?gene=LINC00857
PPP2R5C	Protein Phosphatase 2 Regulatory Subunit B'Gamma	Protein Coding	Q13362	55	GC14P117999	14.6957	https://www.genecards.org/cgi-bin/carddisp.pl?gene=PPP2R5C
SF3B3	Splicing Factor 3b Subunit 3	Protein Coding	Q15393	52	GC16P070523	14.6812	https://www.genecards.org/cgi-bin/carddisp.pl?gene=SF3B3
EBAG9	Estrogen Receptor Binding Site Associated Antigen 9	Protein Coding	O00559	47	GC08P109550	14.6784	https://www.genecards.org/cgi-bin/carddisp.pl?gene=EBAG9
HPC4	Prostate Cancer, Hereditary, 4	Genetic Locus		9	GC07U901751	14.6696	https://www.genecards.org/cgi-bin/carddisp.pl?gene=HPC4
GRWD1	Glutamate Rich WD Repeat Containing 1	Protein Coding	Q9BQ67	47	GC19P048445	14.6686	https://www.genecards.org/cgi-bin/carddisp.pl?gene=GRWD1
F3	Coagulation Factor III, Tissue Factor	Protein Coding	P13726	58	GC01M094916	14.6603	https://www.genecards.org/cgi-bin/carddisp.pl?gene=F3
MIR337	MicroRNA 337	RNA Gene		29	GC14P117903	14.6551	https://www.genecards.org/cgi-bin/carddisp.pl?gene=MIR337
MAP3K6	Mitogen-Activated Protein Kinase Kinase Kinase 6	Protein Coding	O95382	51	GC01M031737	14.6499	https://www.genecards.org/cgi-bin/carddisp.pl?gene=MAP3K6
ING4	Inhibitor Of Growth Family Member 4	Protein Coding	Q9UNL4	51	GC12M006650	14.637	https://www.genecards.org/cgi-bin/carddisp.pl?gene=ING4
CXCL1	C-X-C Motif Chemokine Ligand 1	Protein Coding	P09341	56	GC04P073869	14.6191	https://www.genecards.org/cgi-bin/carddisp.pl?gene=CXCL1
ZMAT3	Zinc Finger Matrin-Type 3	Protein Coding	Q9HA38	45	GC03M179017	14.6135	https://www.genecards.org/cgi-bin/carddisp.pl?gene=ZMAT3
SPATA18	Spermatogenesis Associated 18	Protein Coding	Q8TC71	47	GC04P052051	14.6069	https://www.genecards.org/cgi-bin/carddisp.pl?gene=SPATA18
MIR376C	MicroRNA 376c	RNA Gene		27	GC14P117908	14.6042	https://www.genecards.org/cgi-bin/carddisp.pl?gene=MIR376C
BECN1	Beclin 1	Protein Coding	Q14457	59	GC17M042810	14.6012	https://www.genecards.org/cgi-bin/carddisp.pl?gene=BECN1
CPS1-IT1	CPS1 Intronic Transcript 1	RNA Gene		26	GC02P210617	14.5821	https://www.genecards.org/cgi-bin/carddisp.pl?gene=CPS1-IT1
LINC00520	Long Intergenic Non-Protein Coding RNA 520	RNA Gene		25	GC14M055781	14.5802	https://www.genecards.org/cgi-bin/carddisp.pl?gene=LINC00520
MYCBP2	MYC Binding Protein 2	Protein Coding	O75592	51	GC13M077044	14.578	https://www.genecards.org/cgi-bin/carddisp.pl?gene=MYCBP2
CT45A6	Cancer/Testis Antigen Family 45 Member A6	Protein Coding	P0DMU7	28	GC0XM135794	14.574	https://www.genecards.org/cgi-bin/carddisp.pl?gene=CT45A6
SLC16A1-AS1	SLC16A1 Antisense RNA 1	RNA Gene		24	GC01P113183	14.568	https://www.genecards.org/cgi-bin/carddisp.pl?gene=SLC16A1-AS1
CTAG1A	Cancer/Testis Antigen 1A	Protein Coding	P78358	29	GC0XP154585	14.5622	https://www.genecards.org/cgi-bin/carddisp.pl?gene=CTAG1A
IDO1	Indoleamine 2,3-Dioxygenase 1	Protein Coding	P14902	59	GC08P040556	14.5579	https://www.genecards.org/cgi-bin/carddisp.pl?gene=IDO1
ITGA6	Integrin Subunit Alpha 6	Protein Coding	P23229	62	GC02P172238	14.5486	https://www.genecards.org/cgi-bin/carddisp.pl?gene=ITGA6
MIR432	MicroRNA 432	RNA Gene		28	GC14P116899	14.5484	https://www.genecards.org/cgi-bin/carddisp.pl?gene=MIR432
ERVH48-1	Endogenous Retrovirus Group 48 Member 1, Envelope	Protein Coding	M5A8F1	26	GC21M042916	14.5413	https://www.genecards.org/cgi-bin/carddisp.pl?gene=ERVH48-1
SQSTM1	Sequestosome 1	Protein Coding	Q13501	62	GC05P179806	14.5131	https://www.genecards.org/cgi-bin/carddisp.pl?gene=SQSTM1
CALCA	Calcitonin Related Polypeptide Alpha	Protein Coding	P06881	56	GC11M014966	14.5009	https://www.genecards.org/cgi-bin/carddisp.pl?gene=CALCA
FAP	Fibroblast Activation Protein Alpha	Protein Coding	Q12884	59	GC02M162170	14.4977	https://www.genecards.org/cgi-bin/carddisp.pl?gene=FAP
COPS6	COP9 Signalosome Subunit 6	Protein Coding	Q7L5N1	50	GC07P100088	14.4954	https://www.genecards.org/cgi-bin/carddisp.pl?gene=COPS6
CCN2	Cellular Communication Network Factor 2	Protein Coding	P29279	59	GC06M131948	14.4942	https://www.genecards.org/cgi-bin/carddisp.pl?gene=CCN2
BSG	Basigin (Ok Blood Group)	Protein Coding	P35613	58	GC19P000571	14.4926	https://www.genecards.org/cgi-bin/carddisp.pl?gene=BSG
EDN1	Endothelin 1	Protein Coding	P05305	62	GC06P012237	14.4815	https://www.genecards.org/cgi-bin/carddisp.pl?gene=EDN1
DDR1	Discoidin Domain Receptor Tyrosine Kinase 1	Protein Coding	Q08345	59	GC06P144744	14.4779	https://www.genecards.org/cgi-bin/carddisp.pl?gene=DDR1
WNT1	Wnt Family Member 1	Protein Coding	P04628	60	GC12P061632	14.4761	https://www.genecards.org/cgi-bin/carddisp.pl?gene=WNT1
CD4	CD4 Molecule	Protein Coding	P01730	63	GC12P006786	14.4559	https://www.genecards.org/cgi-bin/carddisp.pl?gene=CD4
ADRM1	ADRM1 26S Proteasome Ubiquitin Receptor	Protein Coding	Q16186	54	GC20P062302	14.4547	https://www.genecards.org/cgi-bin/carddisp.pl?gene=ADRM1
C3AR1	Complement C3a Receptor 1	Protein Coding	Q16581	56	GC12M030755	14.4533	https://www.genecards.org/cgi-bin/carddisp.pl?gene=C3AR1
MIR508	MicroRNA 508	RNA Gene		25	GC0XM147236	14.4471	https://www.genecards.org/cgi-bin/carddisp.pl?gene=MIR508
CA9	Carbonic Anhydrase 9	Protein Coding	Q16790	59	GC09P035673	14.4309	https://www.genecards.org/cgi-bin/carddisp.pl?gene=CA9
MDC1-AS1	MDC1 Antisense RNA 1	RNA Gene		22	GC06P144740	14.4272	https://www.genecards.org/cgi-bin/carddisp.pl?gene=MDC1-AS1
SEZ6L	Seizure Related 6 Homolog Like	Protein Coding	Q9BYH1	51	GC22P026169	14.4151	https://www.genecards.org/cgi-bin/carddisp.pl?gene=SEZ6L
GAPLINC	Gastric Adenocarcinoma Associated, Positive CD44 Regulator, Long Intergenic Non-Coding RNA	RNA Gene		24	GC18P003513	14.4107	https://www.genecards.org/cgi-bin/carddisp.pl?gene=GAPLINC
CHGB	Chromogranin B	Protein Coding	P05060	55	GC20P005911	14.408	https://www.genecards.org/cgi-bin/carddisp.pl?gene=CHGB
ABCE1	ATP Binding Cassette Subfamily E Member 1	Protein Coding	P61221	51	GC04P145097	14.3925	https://www.genecards.org/cgi-bin/carddisp.pl?gene=ABCE1
MIR218-2	MicroRNA 218-2	RNA Gene		25	GC05M168768	14.3836	https://www.genecards.org/cgi-bin/carddisp.pl?gene=MIR218-2
MIR515-1	MicroRNA 515-1	RNA Gene		25	GC19P053679	14.3729	https://www.genecards.org/cgi-bin/carddisp.pl?gene=MIR515-1
CD28	CD28 Molecule	Protein Coding	P10747	59	GC02P203706	14.3549	https://www.genecards.org/cgi-bin/carddisp.pl?gene=CD28
GNRH1	Gonadotropin Releasing Hormone 1	Protein Coding	P01148	53	GC08M025419	14.3518	https://www.genecards.org/cgi-bin/carddisp.pl?gene=GNRH1
IGFBP2	Insulin Like Growth Factor Binding Protein 2	Protein Coding	P18065	56	GC02P216632	14.3474	https://www.genecards.org/cgi-bin/carddisp.pl?gene=IGFBP2
H1-3	H1.3 Linker Histone, Cluster Member	Protein Coding	P16402	51	GC06M098177	14.3358	https://www.genecards.org/cgi-bin/carddisp.pl?gene=H1-3
ZNF224	Zinc Finger Protein 224	Protein Coding	Q9NZL3	47	GC19P044094	14.3308	https://www.genecards.org/cgi-bin/carddisp.pl?gene=ZNF224
PPP1R3C	Protein Phosphatase 1 Regulatory Subunit 3C	Protein Coding	Q9UQK1	51	GC10M091628	14.3285	https://www.genecards.org/cgi-bin/carddisp.pl?gene=PPP1R3C
CHAC1	ChaC Glutathione Specific Gamma-Glutamylcyclotransferase 1	Protein Coding	Q9BUX1	49	GC15P040952	14.3194	https://www.genecards.org/cgi-bin/carddisp.pl?gene=CHAC1
URB2	URB2 Ribosome Biogenesis Homolog	Protein Coding	Q14146	46	GC01P229626	14.3139	https://www.genecards.org/cgi-bin/carddisp.pl?gene=URB2
ARMC12	Armadillo Repeat Containing 12	Protein Coding	Q5T9G4	46	GC06P144899	14.3111	https://www.genecards.org/cgi-bin/carddisp.pl?gene=ARMC12
FOXCUT	FOXC1 Upstream Transcript	RNA Gene		21	GC06P001604	14.3069	https://www.genecards.org/cgi-bin/carddisp.pl?gene=FOXCUT
TFRC	Transferrin Receptor	Protein Coding	P02786	63	GC03M196520	14.3046	https://www.genecards.org/cgi-bin/carddisp.pl?gene=TFRC
HBEGF	Heparin Binding EGF Like Growth Factor	Protein Coding	Q99075	58	GC05M140332	14.2993	https://www.genecards.org/cgi-bin/carddisp.pl?gene=HBEGF
HPC3	Prostate Cancer, Hereditary, 3	Genetic Locus		10	GC20U900275	14.2948	https://www.genecards.org/cgi-bin/carddisp.pl?gene=HPC3
NTPCR	Nucleoside-Triphosphatase, Cancer-Related	Protein Coding	Q9BSD7	47	GC01P232950	14.2947	https://www.genecards.org/cgi-bin/carddisp.pl?gene=NTPCR
TBX3	T-Box Transcription Factor 3	Protein Coding	O15119	56	GC12M114670	14.2918	https://www.genecards.org/cgi-bin/carddisp.pl?gene=TBX3
ENO2	Enolase 2	Protein Coding	P09104	60	GC12P006913	14.265	https://www.genecards.org/cgi-bin/carddisp.pl?gene=ENO2
RAD21	RAD21 Cohesin Complex Component	Protein Coding	O60216	58	GC08M116846	14.2596	https://www.genecards.org/cgi-bin/carddisp.pl?gene=RAD21
ETV1	ETS Variant Transcription Factor 1	Protein Coding	P50549	57	GC07M013891	14.2567	https://www.genecards.org/cgi-bin/carddisp.pl?gene=ETV1
PRL	Prolactin	Protein Coding	P01236	56	GC06M022287	14.2559	https://www.genecards.org/cgi-bin/carddisp.pl?gene=PRL
GPER1	G Protein-Coupled Estrogen Receptor 1	Protein Coding	Q99527	54	GC07P013618	14.2547	https://www.genecards.org/cgi-bin/carddisp.pl?gene=GPER1
PTGS1	Prostaglandin-Endoperoxide Synthase 1	Protein Coding	P23219	60	GC09P122370	14.2532	https://www.genecards.org/cgi-bin/carddisp.pl?gene=PTGS1
ERLNC1	Estrogen Receptor Responsive LncRNA 1	RNA Gene		22	GC01P204141	14.2507	https://www.genecards.org/cgi-bin/carddisp.pl?gene=ERLNC1
CAND1	Cullin Associated And Neddylation Dissociated 1	Protein Coding	Q86VP6	51	GC12P067282	14.2463	https://www.genecards.org/cgi-bin/carddisp.pl?gene=CAND1
ADGRB3	Adhesion G Protein-Coupled Receptor B3	Protein Coding	O60242	51	GC06P068635	14.2434	https://www.genecards.org/cgi-bin/carddisp.pl?gene=ADGRB3
CLU	Clusterin	Protein Coding	P10909	60	GC08M027596	14.2393	https://www.genecards.org/cgi-bin/carddisp.pl?gene=CLU
RMI1	RecQ Mediated Genome Instability 1	Protein Coding	Q9H9A7	51	GC09P083980	14.2391	https://www.genecards.org/cgi-bin/carddisp.pl?gene=RMI1
TNFSF11	TNF Superfamily Member 11	Protein Coding	O14788	62	GC13P042562	14.2347	https://www.genecards.org/cgi-bin/carddisp.pl?gene=TNFSF11
LOC130006206	ATAC-STARR-Seq Lymphoblastoid Active Region 5107	Functional Element		6	GC11P097958	14.2335	https://www.genecards.org/cgi-bin/carddisp.pl?gene=LOC130006206
LCP1	Lymphocyte Cytosolic Protein 1	Protein Coding	P13796	55	GC13M046132	14.2285	https://www.genecards.org/cgi-bin/carddisp.pl?gene=LCP1
MIR129-2	MicroRNA 129-2	RNA Gene		27	GC11P044042	14.2147	https://www.genecards.org/cgi-bin/carddisp.pl?gene=MIR129-2
CDX2	Caudal Type Homeobox 2	Protein Coding	Q99626	54	GC13M027962	14.2041	https://www.genecards.org/cgi-bin/carddisp.pl?gene=CDX2
TRAF5	TNF Receptor Associated Factor 5	Protein Coding	O00463	54	GC01P211326	14.1981	https://www.genecards.org/cgi-bin/carddisp.pl?gene=TRAF5
CTSB	Cathepsin B	Protein Coding	P07858	64	GC08M011842	14.1948	https://www.genecards.org/cgi-bin/carddisp.pl?gene=CTSB
OXA1L	OXA1L Mitochondrial Inner Membrane Protein	Protein Coding	Q15070	51	GC14P022766	14.1914	https://www.genecards.org/cgi-bin/carddisp.pl?gene=OXA1L
KIF16B	Kinesin Family Member 16B	Protein Coding	Q96L93	48	GC20M016272	14.1817	https://www.genecards.org/cgi-bin/carddisp.pl?gene=KIF16B
CD8A	CD8 Subunit Alpha	Protein Coding	P01732	60	GC02M086784	14.1811	https://www.genecards.org/cgi-bin/carddisp.pl?gene=CD8A
SHH	Sonic Hedgehog Signaling Molecule	Protein Coding	Q15465	64	GC07M155799	14.1758	https://www.genecards.org/cgi-bin/carddisp.pl?gene=SHH
NEK9	NIMA Related Kinase 9	Protein Coding	Q8TD19	58	GC14M075079	14.1739	https://www.genecards.org/cgi-bin/carddisp.pl?gene=NEK9
IL6R	Interleukin 6 Receptor	Protein Coding	P08887	63	GC01P154405	14.1713	https://www.genecards.org/cgi-bin/carddisp.pl?gene=IL6R
MMP11	Matrix Metallopeptidase 11	Protein Coding	P24347	56	GC22P023768	14.1711	https://www.genecards.org/cgi-bin/carddisp.pl?gene=MMP11
BRD4	Bromodomain Containing 4	Protein Coding	O60885	60	GC19M096358	14.1631	https://www.genecards.org/cgi-bin/carddisp.pl?gene=BRD4
CSMD3	CUB And Sushi Multiple Domains 3	Protein Coding	Q7Z407	47	GC08M112223	14.161	https://www.genecards.org/cgi-bin/carddisp.pl?gene=CSMD3
MIR512-1	MicroRNA 512-1	RNA Gene		25	GC19P123640	14.153	https://www.genecards.org/cgi-bin/carddisp.pl?gene=MIR512-1
FGF7	Fibroblast Growth Factor 7	Protein Coding	P21781	56	GC15P049423	14.1516	https://www.genecards.org/cgi-bin/carddisp.pl?gene=FGF7
OVCAS1	Ovarian Cancer, Epithelial, Susceptibility To	Genetic Locus		8	GC03U900587	14.1509	https://www.genecards.org/cgi-bin/carddisp.pl?gene=OVCAS1
INHBA	Inhibin Subunit Beta A	Protein Coding	P08476	58	GC07M041670	14.1493	https://www.genecards.org/cgi-bin/carddisp.pl?gene=INHBA
MYRF	Myelin Regulatory Factor	Protein Coding	Q9Y2G1	50	GC11P093690	14.1416	https://www.genecards.org/cgi-bin/carddisp.pl?gene=MYRF
MUC17	Mucin 17, Cell Surface Associated	Protein Coding	Q685J3	50	GC07P101020	14.1396	https://www.genecards.org/cgi-bin/carddisp.pl?gene=MUC17
MIR20B	MicroRNA 20b	RNA Gene		24	GC0XM134503	14.1368	https://www.genecards.org/cgi-bin/carddisp.pl?gene=MIR20B
KDM1A	Lysine Demethylase 1A	Protein Coding	O60341	62	GC01P023019	14.1308	https://www.genecards.org/cgi-bin/carddisp.pl?gene=KDM1A
BID	BH3 Interacting Domain Death Agonist	Protein Coding	P55957	58	GC22M017734	14.1285	https://www.genecards.org/cgi-bin/carddisp.pl?gene=BID
TNFAIP3	TNF Alpha Induced Protein 3	Protein Coding	P21580	62	GC06P137866	14.1233	https://www.genecards.org/cgi-bin/carddisp.pl?gene=TNFAIP3
ITGA5	Integrin Subunit Alpha 5	Protein Coding	P08648	60	GC12M056062	14.1128	https://www.genecards.org/cgi-bin/carddisp.pl?gene=ITGA5
DSG2	Desmoglein 2	Protein Coding	Q14126	58	GC18P031498	14.1023	https://www.genecards.org/cgi-bin/carddisp.pl?gene=DSG2
GCASPC	Gall Bladder Cancer Associated Suppressor Of Pyruvate Carboxylase LncRNA	RNA Gene		9	GC06U903671	14.1013	https://www.genecards.org/cgi-bin/carddisp.pl?gene=GCASPC
COL3A1	Collagen Type III Alpha 1 Chain	Protein Coding	P02461	61	GC02P188974	14.0917	https://www.genecards.org/cgi-bin/carddisp.pl?gene=COL3A1
PCOTH	Prostate And Testis Expressed Opposite C1QTNF9B And MIPEP	RNA Gene	Q58A44	34	GC13P023889	14.0774	https://www.genecards.org/cgi-bin/carddisp.pl?gene=PCOTH
CRCS2	Colorectal Cancer, Susceptibility To, 2	Genetic Locus		6	GC08U901124	14.0766	https://www.genecards.org/cgi-bin/carddisp.pl?gene=CRCS2
LNC-LBCS	LncRNA Bladder And Prostate Cancer Suppressor, HnRNPK Interacting	RNA Gene		21	GC06M019225	14.0675	https://www.genecards.org/cgi-bin/carddisp.pl?gene=LNC-LBCS
CBY1	Chibby 1, Beta Catenin Antagonist	Protein Coding	Q9Y3M2	52	GC22P038656	14.0669	https://www.genecards.org/cgi-bin/carddisp.pl?gene=CBY1
MIR340	MicroRNA 340	RNA Gene		28	GC05M180015	14.0573	https://www.genecards.org/cgi-bin/carddisp.pl?gene=MIR340
CKAP5	Cytoskeleton Associated Protein 5	Protein Coding	Q14008	52	GC11M128603	14.0426	https://www.genecards.org/cgi-bin/carddisp.pl?gene=CKAP5
CHGA	Chromogranin A	Protein Coding	P10645	56	GC14P093363	14.0326	https://www.genecards.org/cgi-bin/carddisp.pl?gene=CHGA
LINC-PINT	Long Intergenic Non-Protein Coding RNA, P53 Induced Transcript	RNA Gene	A0A455ZAR2	25	GC07M130795	14.0305	https://www.genecards.org/cgi-bin/carddisp.pl?gene=LINC-PINT
USP48	Ubiquitin Specific Peptidase 48	Protein Coding	Q86UV5	52	GC01M021678	14.0249	https://www.genecards.org/cgi-bin/carddisp.pl?gene=USP48
NBR2	Neighbor Of BRCA1 LncRNA 2	RNA Gene		31	GC17P043125	14.0171	https://www.genecards.org/cgi-bin/carddisp.pl?gene=NBR2
CCR7	C-C Motif Chemokine Receptor 7	Protein Coding	P32248	58	GC17M085155	14.016	https://www.genecards.org/cgi-bin/carddisp.pl?gene=CCR7
BCAR3	BCAR3 Adaptor Protein, NSP Family Member	Protein Coding	O75815	49	GC01M093561	14.0122	https://www.genecards.org/cgi-bin/carddisp.pl?gene=BCAR3
ENOX1	Ecto-NOX Disulfide-Thiol Exchanger 1	Protein Coding	Q8TC92	50	GC13M043213	14.0106	https://www.genecards.org/cgi-bin/carddisp.pl?gene=ENOX1
PRKCB	Protein Kinase C Beta	Protein Coding	P05771	62	GC16P096397	14.0085	https://www.genecards.org/cgi-bin/carddisp.pl?gene=PRKCB
RLIM	Ring Finger Protein, LIM Domain Interacting	Protein Coding	Q9NVW2	52	GC0XM074809	14.0054	https://www.genecards.org/cgi-bin/carddisp.pl?gene=RLIM
PTH	Parathyroid Hormone	Protein Coding	P01270	58	GC11M013492	14.0039	https://www.genecards.org/cgi-bin/carddisp.pl?gene=PTH
ID1	Inhibitor Of DNA Binding 1	Protein Coding	P41134	54	GC20P031605	14.0037	https://www.genecards.org/cgi-bin/carddisp.pl?gene=ID1
PCAP	Predisposing For Prostate Cancer	Genetic Locus		11	GC01U990208	14.0037	https://www.genecards.org/cgi-bin/carddisp.pl?gene=PCAP
THBS3	Thrombospondin 3	Protein Coding	P49746	52	GC01M155195	14.0003	https://www.genecards.org/cgi-bin/carddisp.pl?gene=THBS3
ANO9	Anoctamin 9	Protein Coding	A1A5B4	48	GC11M012495	13.9906	https://www.genecards.org/cgi-bin/carddisp.pl?gene=ANO9
HOXA11	Homeobox A11	Protein Coding	P31270	54	GC07M028066	13.9837	https://www.genecards.org/cgi-bin/carddisp.pl?gene=HOXA11
ESRRA	Estrogen Related Receptor Alpha	Protein Coding	P11474	59	GC11P064305	13.9801	https://www.genecards.org/cgi-bin/carddisp.pl?gene=ESRRA
SHBG	Sex Hormone Binding Globulin	Protein Coding	P04278	55	GC17P007613	13.9791	https://www.genecards.org/cgi-bin/carddisp.pl?gene=SHBG
HDAC2	Histone Deacetylase 2	Protein Coding	Q92769	66	GC06M113933	13.978	https://www.genecards.org/cgi-bin/carddisp.pl?gene=HDAC2
CADM1	Cell Adhesion Molecule 1	Protein Coding	Q9BY67	58	GC11M115169	13.9765	https://www.genecards.org/cgi-bin/carddisp.pl?gene=CADM1
KLHL20	Kelch Like Family Member 20	Protein Coding	Q9Y2M5	52	GC01P173714	13.9686	https://www.genecards.org/cgi-bin/carddisp.pl?gene=KLHL20
HDAC6	Histone Deacetylase 6	Protein Coding	Q9UBN7	66	GC0XP048801	13.9622	https://www.genecards.org/cgi-bin/carddisp.pl?gene=HDAC6
TYR	Tyrosinase	Protein Coding	P14679	61	GC11P089177	13.9507	https://www.genecards.org/cgi-bin/carddisp.pl?gene=TYR
SNCG	Synuclein Gamma	Protein Coding	O76070	55	GC10P112552	13.9478	https://www.genecards.org/cgi-bin/carddisp.pl?gene=SNCG
KIR2DL3	Killer Cell Immunoglobulin Like Receptor, Two Ig Domains And Long Cytoplasmic Tail 3	Protein Coding	P43628	49	GC19P124630	13.9417	https://www.genecards.org/cgi-bin/carddisp.pl?gene=KIR2DL3
CBLC	Cbl Proto-Oncogene C	Protein Coding	Q9ULV8	50	GC19P044777	13.9391	https://www.genecards.org/cgi-bin/carddisp.pl?gene=CBLC
CRCS11	Colorectal Cancer, Susceptibility To, 11	Genetic Locus		6	GC20U900444	13.9301	https://www.genecards.org/cgi-bin/carddisp.pl?gene=CRCS11
CRCS9	Colorectal Cancer, Susceptibility To, 9	Genetic Locus		6	GC16U901133	13.9301	https://www.genecards.org/cgi-bin/carddisp.pl?gene=CRCS9
DHX29	DExH-Box Helicase 29	Protein Coding	Q7Z478	51	GC05M055256	13.9244	https://www.genecards.org/cgi-bin/carddisp.pl?gene=DHX29
MIR9-3	MicroRNA 9-3	RNA Gene		26	GC15P089368	13.9139	https://www.genecards.org/cgi-bin/carddisp.pl?gene=MIR9-3
DPPA4	Developmental Pluripotency Associated 4	Protein Coding	Q7L190	50	GC03M109326	13.9115	https://www.genecards.org/cgi-bin/carddisp.pl?gene=DPPA4
PRKD1	Protein Kinase D1	Protein Coding	Q15139	62	GC14M029576	13.9044	https://www.genecards.org/cgi-bin/carddisp.pl?gene=PRKD1
ANGPT2	Angiopoietin 2	Protein Coding	O15123	62	GC08M006499	13.9029	https://www.genecards.org/cgi-bin/carddisp.pl?gene=ANGPT2
XRCC5	X-Ray Repair Cross Complementing 5	Protein Coding	P13010	57	GC02P216107	13.8821	https://www.genecards.org/cgi-bin/carddisp.pl?gene=XRCC5
ILK	Integrin Linked Kinase	Protein Coding	Q13418	58	GC11P012587	13.8813	https://www.genecards.org/cgi-bin/carddisp.pl?gene=ILK
KCNK15-AS1	KCNK15 And WISP2 Antisense RNA 1	RNA Gene		24	GC20M044694	13.875	https://www.genecards.org/cgi-bin/carddisp.pl?gene=KCNK15-AS1
CRCS5	Colorectal Cancer, Susceptibility To, 5	Genetic Locus		6	GC10U901096	13.8747	https://www.genecards.org/cgi-bin/carddisp.pl?gene=CRCS5
CRCS6	Colorectal Cancer, Susceptibility To, 6	Genetic Locus		6	GC08U901098	13.8747	https://www.genecards.org/cgi-bin/carddisp.pl?gene=CRCS6
YBX1	Y-Box Binding Protein 1	Protein Coding	P67809	53	GC01P042682	13.8694	https://www.genecards.org/cgi-bin/carddisp.pl?gene=YBX1
SHCBP1L	SHC Binding And Spindle Associated 1 Like	Protein Coding	Q9BZQ2	44	GC01M182899	13.8677	https://www.genecards.org/cgi-bin/carddisp.pl?gene=SHCBP1L
CTNND1	Catenin Delta 1	Protein Coding	O60716	58	GC11P058855	13.8535	https://www.genecards.org/cgi-bin/carddisp.pl?gene=CTNND1
PALM2AKAP2	PALM2 And AKAP2 Fusion	Protein Coding	Q9Y2D5	41	GC09P109499	13.8513	https://www.genecards.org/cgi-bin/carddisp.pl?gene=PALM2AKAP2
HOXB-AS3	HOXB Cluster Antisense RNA 3	RNA Gene	C0HLZ6	27	GC17P048549	13.8398	https://www.genecards.org/cgi-bin/carddisp.pl?gene=HOXB-AS3
BTNL2	Butyrophilin Like 2	Protein Coding	Q9UIR0	52	GC06M032393	13.8265	https://www.genecards.org/cgi-bin/carddisp.pl?gene=BTNL2
HPC14	Prostate Cancer, Hereditary, 14	Genetic Locus		9	GC11U901301	13.8091	https://www.genecards.org/cgi-bin/carddisp.pl?gene=HPC14
MSLN	Mesothelin	Protein Coding	Q13421	55	GC16P095754	13.7999	https://www.genecards.org/cgi-bin/carddisp.pl?gene=MSLN
TUSC8	Tumor Suppressor Candidate 8	RNA Gene		20	GC13M044400	13.7989	https://www.genecards.org/cgi-bin/carddisp.pl?gene=TUSC8
REV3L	REV3 Like, DNA Directed Polymerase Zeta Catalytic Subunit	Protein Coding	O60673	57	GC06M111299	13.7767	https://www.genecards.org/cgi-bin/carddisp.pl?gene=REV3L
EIF4G3	Eukaryotic Translation Initiation Factor 4 Gamma 3	Protein Coding	O43432	55	GC01M020806	13.7682	https://www.genecards.org/cgi-bin/carddisp.pl?gene=EIF4G3
NRCAM	Neuronal Cell Adhesion Molecule	Protein Coding	Q92823	58	GC07M108147	13.7679	https://www.genecards.org/cgi-bin/carddisp.pl?gene=NRCAM
ATP2B4	ATPase Plasma Membrane Ca2+ Transporting 4	Protein Coding	P23634	56	GC01P203626	13.7599	https://www.genecards.org/cgi-bin/carddisp.pl?gene=ATP2B4
MT-ND1	Mitochondrially Encoded NADH:Ubiquinone Oxidoreductase Core Subunit 1	Protein Coding	P03886	45	GCMTP003309	13.7577	https://www.genecards.org/cgi-bin/carddisp.pl?gene=MT-ND1
GPR55	G Protein-Coupled Receptor 55	Protein Coding	Q9Y2T6	53	GC02M230907	13.7552	https://www.genecards.org/cgi-bin/carddisp.pl?gene=GPR55
PEG10	Paternally Expressed 10	Protein Coding	Q86TG7	51	GC07P094656	13.7535	https://www.genecards.org/cgi-bin/carddisp.pl?gene=PEG10
SBNO1	Strawberry Notch Homolog 1	Protein Coding	A3KN83	48	GC12M123289	13.7487	https://www.genecards.org/cgi-bin/carddisp.pl?gene=SBNO1
EIF4E	Eukaryotic Translation Initiation Factor 4E	Protein Coding	P06730	62	GC04M098879	13.7486	https://www.genecards.org/cgi-bin/carddisp.pl?gene=EIF4E
MIR452	MicroRNA 452	RNA Gene		25	GC0XM151959	13.7457	https://www.genecards.org/cgi-bin/carddisp.pl?gene=MIR452
FSCN1	Fascin Actin-Bundling Protein 1	Protein Coding	Q16658	56	GC07P005592	13.7416	https://www.genecards.org/cgi-bin/carddisp.pl?gene=FSCN1
SCRN1	Secernin 1	Protein Coding	Q12765	51	GC07M031403	13.7371	https://www.genecards.org/cgi-bin/carddisp.pl?gene=SCRN1
IRF4	Interferon Regulatory Factor 4	Protein Coding	Q15306	58	GC06P000391	13.7299	https://www.genecards.org/cgi-bin/carddisp.pl?gene=IRF4
SORBS1	Sorbin And SH3 Domain Containing 1	Protein Coding	Q9BX66	54	GC10M095311	13.7287	https://www.genecards.org/cgi-bin/carddisp.pl?gene=SORBS1
YWHAE	Tyrosine 3-Monooxygenase/Tryptophan 5-Monooxygenase Activation Protein Epsilon	Protein Coding	P62258	63	GC17M083833	13.7276	https://www.genecards.org/cgi-bin/carddisp.pl?gene=YWHAE
NDRG1	N-Myc Downstream Regulated 1	Protein Coding	Q92597	58	GC08M133237	13.7271	https://www.genecards.org/cgi-bin/carddisp.pl?gene=NDRG1
SH2B3	SH2B Adaptor Protein 3	Protein Coding	Q9UQQ2	59	GC12P111405	13.7204	https://www.genecards.org/cgi-bin/carddisp.pl?gene=SH2B3
FUS	FUS RNA Binding Protein	Protein Coding	P35637	58	GC16P031180	13.7108	https://www.genecards.org/cgi-bin/carddisp.pl?gene=FUS
MIR608	MicroRNA 608	RNA Gene		26	GC10P100974	13.7047	https://www.genecards.org/cgi-bin/carddisp.pl?gene=MIR608
PXN	Paxillin	Protein Coding	P49023	58	GC12M120210	13.7006	https://www.genecards.org/cgi-bin/carddisp.pl?gene=PXN
INTS3	Integrator Complex Subunit 3	Protein Coding	Q68E01	48	GC01P153728	13.6796	https://www.genecards.org/cgi-bin/carddisp.pl?gene=INTS3
SERPINA1	Serpin Family A Member 1	Protein Coding	P01009	62	GC14M094376	13.6772	https://www.genecards.org/cgi-bin/carddisp.pl?gene=SERPINA1
SRGAP1	SLIT-ROBO Rho GTPase Activating Protein 1	Protein Coding	Q7Z6B7	53	GC12P063847	13.6735	https://www.genecards.org/cgi-bin/carddisp.pl?gene=SRGAP1
CLDN7	Claudin 7	Protein Coding	O95471	52	GC17M007259	13.6678	https://www.genecards.org/cgi-bin/carddisp.pl?gene=CLDN7
TBX20	T-Box Transcription Factor 20	Protein Coding	Q9UMR3	53	GC07M035237	13.6654	https://www.genecards.org/cgi-bin/carddisp.pl?gene=TBX20
NCRUPAR	Non-Protein Coding RNA, Upstream Of F2R/PAR1	RNA Gene		19	GC05P076711	13.6547	https://www.genecards.org/cgi-bin/carddisp.pl?gene=NCRUPAR
FGF1	Fibroblast Growth Factor 1	Protein Coding	P05230	60	GC05M142555	13.6523	https://www.genecards.org/cgi-bin/carddisp.pl?gene=FGF1
MUC4	Mucin 4, Cell Surface Associated	Protein Coding	Q99102	52	GC03M195746	13.6509	https://www.genecards.org/cgi-bin/carddisp.pl?gene=MUC4
JUP	Junction Plakoglobin	Protein Coding	P14923	62	GC17M041754	13.6489	https://www.genecards.org/cgi-bin/carddisp.pl?gene=JUP
HOXA13	Homeobox A13	Protein Coding	P31271	52	GC07M028070	13.6344	https://www.genecards.org/cgi-bin/carddisp.pl?gene=HOXA13
CT45A3	Cancer/Testis Antigen Family 45 Member A3	Protein Coding	Q8NHU0	29	GC0XM135759	13.6277	https://www.genecards.org/cgi-bin/carddisp.pl?gene=CT45A3
GNG3	G Protein Subunit Gamma 3	Protein Coding	P63215	48	GC11P094345	13.6037	https://www.genecards.org/cgi-bin/carddisp.pl?gene=GNG3
KPRP	Keratinocyte Proline Rich Protein	Protein Coding	Q5T749	43	GC01P167117	13.6031	https://www.genecards.org/cgi-bin/carddisp.pl?gene=KPRP
KCNH2	Potassium Voltage-Gated Channel Subfamily H Member 2	Protein Coding	Q12809	63	GC07M150944	13.602	https://www.genecards.org/cgi-bin/carddisp.pl?gene=KCNH2
PCGF2	Polycomb Group Ring Finger 2	Protein Coding	P35227	52	GC17M038733	13.599	https://www.genecards.org/cgi-bin/carddisp.pl?gene=PCGF2
FZD3	Frizzled Class Receptor 3	Protein Coding	Q9NPG1	56	GC08P028494	13.5943	https://www.genecards.org/cgi-bin/carddisp.pl?gene=FZD3
TKT	Transketolase	Protein Coding	P29401	59	GC03M053224	13.5904	https://www.genecards.org/cgi-bin/carddisp.pl?gene=TKT
IFNA2	Interferon Alpha 2	Protein Coding	P01563	55	GC09M021384	13.5753	https://www.genecards.org/cgi-bin/carddisp.pl?gene=IFNA2
DCTN5	Dynactin Subunit 5	Protein Coding	Q9BTE1	51	GC16P096385	13.5742	https://www.genecards.org/cgi-bin/carddisp.pl?gene=DCTN5
HLA-DQB1	Major Histocompatibility Complex, Class II, DQ Beta 1	Protein Coding	P01920	55	GC06M097169	13.5734	https://www.genecards.org/cgi-bin/carddisp.pl?gene=HLA-DQB1
IL7	Interleukin 7	Protein Coding	P13232	55	GC08M078689	13.5723	https://www.genecards.org/cgi-bin/carddisp.pl?gene=IL7
HPC10	Prostate Cancer, Hereditary, 10	Genetic Locus		9	GC08U901117	13.5611	https://www.genecards.org/cgi-bin/carddisp.pl?gene=HPC10
BRF2	BRF2 RNA Polymerase III Transcription Initiation Factor Subunit	Protein Coding	Q9HAW0	50	GC08M037843	13.5604	https://www.genecards.org/cgi-bin/carddisp.pl?gene=BRF2
TSHZ3	Teashirt Zinc Finger Homeobox 3	Protein Coding	Q63HK5	50	GC19M096729	13.5564	https://www.genecards.org/cgi-bin/carddisp.pl?gene=TSHZ3
NAT1	N-Acetyltransferase 1	Protein Coding	P18440	58	GC08P018183	13.5554	https://www.genecards.org/cgi-bin/carddisp.pl?gene=NAT1
CASP7	Caspase 7	Protein Coding	P55210	62	GC10P113679	13.5478	https://www.genecards.org/cgi-bin/carddisp.pl?gene=CASP7
PCDHA9	Protocadherin Alpha 9	Protein Coding	Q9Y5H5	48	GC05P153588	13.5406	https://www.genecards.org/cgi-bin/carddisp.pl?gene=PCDHA9
WDFY3	WD Repeat And FYVE Domain Containing 3	Protein Coding	Q8IZQ1	52	GC04M084766	13.5245	https://www.genecards.org/cgi-bin/carddisp.pl?gene=WDFY3
NELL1	Neural EGFL Like 1	Protein Coding	Q92832	50	GC11P020669	13.5237	https://www.genecards.org/cgi-bin/carddisp.pl?gene=NELL1
RTEL1	Regulator Of Telomere Elongation Helicase 1	Protein Coding	Q9NZ71	54	GC20P067548	13.5194	https://www.genecards.org/cgi-bin/carddisp.pl?gene=RTEL1
GABRB2	Gamma-Aminobutyric Acid Type A Receptor Subunit Beta2	Protein Coding	P47870	60	GC05M161288	13.512	https://www.genecards.org/cgi-bin/carddisp.pl?gene=GABRB2
ATP4A	ATPase H+/K+ Transporting Subunit Alpha	Protein Coding	P20648	54	GC19M097614	13.5093	https://www.genecards.org/cgi-bin/carddisp.pl?gene=ATP4A
RRAS	RAS Related	Protein Coding	P10301	55	GC19M049635	13.5038	https://www.genecards.org/cgi-bin/carddisp.pl?gene=RRAS
SFTPA2	Surfactant Protein A2	Protein Coding	Q8IWL1	51	GC10M083905	13.5016	https://www.genecards.org/cgi-bin/carddisp.pl?gene=SFTPA2
TP53TG1	TP53 Target 1	RNA Gene		28	GC07M087325	13.4992	https://www.genecards.org/cgi-bin/carddisp.pl?gene=TP53TG1
KISS1	KiSS-1 Metastasis Suppressor	Protein Coding	Q15726	52	GC01M204190	13.4934	https://www.genecards.org/cgi-bin/carddisp.pl?gene=KISS1
CRCS7	Colorectal Cancer, Susceptibility To, 7	Genetic Locus		6	GC11U901214	13.4889	https://www.genecards.org/cgi-bin/carddisp.pl?gene=CRCS7
CRCS8	Colorectal Cancer, Susceptibility To, 8	Genetic Locus		6	GC14U900916	13.4889	https://www.genecards.org/cgi-bin/carddisp.pl?gene=CRCS8
TNFRSF11A	TNF Receptor Superfamily Member 11a	Protein Coding	Q9Y6Q6	60	GC18P062325	13.4754	https://www.genecards.org/cgi-bin/carddisp.pl?gene=TNFRSF11A
TLR9	Toll Like Receptor 9	Protein Coding	Q9NR96	59	GC03M054152	13.473	https://www.genecards.org/cgi-bin/carddisp.pl?gene=TLR9
GADD45A	Growth Arrest And DNA Damage Inducible Alpha	Protein Coding	P24522	56	GC01P067685	13.4589	https://www.genecards.org/cgi-bin/carddisp.pl?gene=GADD45A
DCST1-AS1	DCST1 Antisense RNA 1	RNA Gene		23	GC01M163969	13.4552	https://www.genecards.org/cgi-bin/carddisp.pl?gene=DCST1-AS1
SCAI	Suppressor Of Cancer Cell Invasion	Protein Coding	Q8N9R8	43	GC09M124942	13.4494	https://www.genecards.org/cgi-bin/carddisp.pl?gene=SCAI
ITGB3	Integrin Subunit Beta 3	Protein Coding	P05106	65	GC17P123264	13.4464	https://www.genecards.org/cgi-bin/carddisp.pl?gene=ITGB3
MANCR	Mitotically Associated Long Non Coding RNA	RNA Gene		22	GC10M004577	13.4449	https://www.genecards.org/cgi-bin/carddisp.pl?gene=MANCR
RBAK	RB Associated KRAB Zinc Finger	Protein Coding	Q9NYW8	47	GC07P005045	13.4433	https://www.genecards.org/cgi-bin/carddisp.pl?gene=RBAK
ACE	Angiotensin I Converting Enzyme	Protein Coding	P12821	64	GC17P063477	13.4313	https://www.genecards.org/cgi-bin/carddisp.pl?gene=ACE
CDKN2AIP	CDKN2A Interacting Protein	Protein Coding	Q9NXV6	48	GC04P183444	13.4313	https://www.genecards.org/cgi-bin/carddisp.pl?gene=CDKN2AIP
LEPR	Leptin Receptor	Protein Coding	P48357	63	GC01P065444	13.43	https://www.genecards.org/cgi-bin/carddisp.pl?gene=LEPR
NWD1	NACHT And WD Repeat Domain Containing 1	Protein Coding	Q149M9	43	GC19P016719	13.4201	https://www.genecards.org/cgi-bin/carddisp.pl?gene=NWD1
DSCAM-AS1	DSCAM Antisense RNA 1	RNA Gene		24	GC21P040383	13.412	https://www.genecards.org/cgi-bin/carddisp.pl?gene=DSCAM-AS1
GNGT1	G Protein Subunit Gamma Transducin 1	Protein Coding	P63211	54	GC07P093591	13.4086	https://www.genecards.org/cgi-bin/carddisp.pl?gene=GNGT1
HPC5	Prostate Cancer, Hereditary, 5	Genetic Locus		9	GC03U900622	13.3987	https://www.genecards.org/cgi-bin/carddisp.pl?gene=HPC5
KLRK1	Killer Cell Lectin Like Receptor K1	Protein Coding	P26718	53	GC12M030833	13.3984	https://www.genecards.org/cgi-bin/carddisp.pl?gene=KLRK1
SOD2-OT1	SOD2 Overlapping Transcript 1	RNA Gene		21	GC06M159772	13.3957	https://www.genecards.org/cgi-bin/carddisp.pl?gene=SOD2-OT1
EIF4EBP1	Eukaryotic Translation Initiation Factor 4E Binding Protein 1	Protein Coding	Q13541	59	GC08P040500	13.3931	https://www.genecards.org/cgi-bin/carddisp.pl?gene=EIF4EBP1
HPC7	Prostate Cancer, Hereditary, 7	Genetic Locus		8	GC15U901009	13.3837	https://www.genecards.org/cgi-bin/carddisp.pl?gene=HPC7
CTTN	Cortactin	Protein Coding	Q14247	56	GC11P070398	13.3801	https://www.genecards.org/cgi-bin/carddisp.pl?gene=CTTN
PRECSIT	P53 Regulated Carcinoma Associated Stat3 Activating Long Intergenic Non-Protein Coding Transcript	RNA Gene		27	GC13M110866	13.3751	https://www.genecards.org/cgi-bin/carddisp.pl?gene=PRECSIT
TPX2	TPX2 Microtubule Nucleation Factor	Protein Coding	Q9ULW0	54	GC20P031739	13.3733	https://www.genecards.org/cgi-bin/carddisp.pl?gene=TPX2
CASC21	Cancer Susceptibility 21	RNA Gene		16	GC08P127244	13.3733	https://www.genecards.org/cgi-bin/carddisp.pl?gene=CASC21
ARAP3	ArfGAP With RhoGAP Domain, Ankyrin Repeat And PH Domain 3	Protein Coding	Q8WWN8	52	GC05M141653	13.3696	https://www.genecards.org/cgi-bin/carddisp.pl?gene=ARAP3
ALDOA	Aldolase, Fructose-Bisphosphate A	Protein Coding	P04075	62	GC16P030064	13.3692	https://www.genecards.org/cgi-bin/carddisp.pl?gene=ALDOA
MIR16-2	MicroRNA 16-2	RNA Gene		28	GC03P160418	13.3692	https://www.genecards.org/cgi-bin/carddisp.pl?gene=MIR16-2
FAM83C	Family With Sequence Similarity 83 Member C	Protein Coding	Q9BQN1	44	GC20M035285	13.3689	https://www.genecards.org/cgi-bin/carddisp.pl?gene=FAM83C
CD40LG	CD40 Ligand	Protein Coding	P29965	63	GC0XP136649	13.3585	https://www.genecards.org/cgi-bin/carddisp.pl?gene=CD40LG
E2F2	E2F Transcription Factor 2	Protein Coding	Q14209	54	GC01M031469	13.3532	https://www.genecards.org/cgi-bin/carddisp.pl?gene=E2F2
CAST	Calpastatin	Protein Coding	P20810	61	GC05P095975	13.3491	https://www.genecards.org/cgi-bin/carddisp.pl?gene=CAST
ATP6V0A1	ATPase H+ Transporting V0 Subunit A1	Protein Coding	Q93050	54	GC17P042458	13.3454	https://www.genecards.org/cgi-bin/carddisp.pl?gene=ATP6V0A1
KLK2	Kallikrein Related Peptidase 2	Protein Coding	P20151	58	GC19P050861	13.3451	https://www.genecards.org/cgi-bin/carddisp.pl?gene=KLK2
SCLC1	Small Cell Cancer Of The Lung	Genetic Locus		4	GC03U990088	13.3387	https://www.genecards.org/cgi-bin/carddisp.pl?gene=SCLC1
MMP13	Matrix Metallopeptidase 13	Protein Coding	P45452	63	GC11M102942	13.3298	https://www.genecards.org/cgi-bin/carddisp.pl?gene=MMP13
CTBP1-AS	CTBP1 Antisense RNA	RNA Gene		22	GC04P001210	13.3297	https://www.genecards.org/cgi-bin/carddisp.pl?gene=CTBP1-AS
MIR4733HG	MIR4733 Host Gene	RNA Gene		19	GC17M087168	13.3244	https://www.genecards.org/cgi-bin/carddisp.pl?gene=MIR4733HG
LOC111811965	NF1 (Neurofibromin 1) Promoter Region	Functional Element		8	GC17P031093	13.3244	https://www.genecards.org/cgi-bin/carddisp.pl?gene=LOC111811965
FGF6	Fibroblast Growth Factor 6	Protein Coding	P10767	53	GC12M030588	13.3239	https://www.genecards.org/cgi-bin/carddisp.pl?gene=FGF6
SUMO1P3	SUMO1 Pseudogene 3	Pseudogene		17	GC01P160317	13.3075	https://www.genecards.org/cgi-bin/carddisp.pl?gene=SUMO1P3
HPSE	Heparanase	Protein Coding	Q9Y251	57	GC04M083292	13.3063	https://www.genecards.org/cgi-bin/carddisp.pl?gene=HPSE
PCAT4	Prostate Cancer Associated Transcript 4	RNA Gene		31	GC04P079827	13.3006	https://www.genecards.org/cgi-bin/carddisp.pl?gene=PCAT4
STXBP5-AS1	STXBP5 Antisense RNA 1	RNA Gene		25	GC06M146841	13.2949	https://www.genecards.org/cgi-bin/carddisp.pl?gene=STXBP5-AS1
LINC00460	Long Intergenic Non-Protein Coding RNA 460	RNA Gene		25	GC13P106376	13.2899	https://www.genecards.org/cgi-bin/carddisp.pl?gene=LINC00460
MAGEA3	MAGE Family Member A3	Protein Coding	P43357	49	GC0XP152698	13.2842	https://www.genecards.org/cgi-bin/carddisp.pl?gene=MAGEA3
SYK	Spleen Associated Tyrosine Kinase	Protein Coding	P43405	64	GC09P101996	13.2785	https://www.genecards.org/cgi-bin/carddisp.pl?gene=SYK
LOC110011216	Paired Like Homeobox 2b Polyalanine Repeat Instability Region	Functional Element		8	GC04P041745	13.2744	https://www.genecards.org/cgi-bin/carddisp.pl?gene=LOC110011216
BSCL2	BSCL2 Lipid Droplet Biogenesis Associated, Seipin	Protein Coding	Q96G97	55	GC11M128857	13.2703	https://www.genecards.org/cgi-bin/carddisp.pl?gene=BSCL2
FAM215A	Family With Sequence Similarity 215 Member A	RNA Gene	Q9Y5M1	32	GC17P043917	13.2687	https://www.genecards.org/cgi-bin/carddisp.pl?gene=FAM215A
SSBP2	Single Stranded DNA Binding Protein 2	Protein Coding	P81877	50	GC05M081413	13.2681	https://www.genecards.org/cgi-bin/carddisp.pl?gene=SSBP2
SOX4	SRY-Box Transcription Factor 4	Protein Coding	Q06945	56	GC06P021593	13.2668	https://www.genecards.org/cgi-bin/carddisp.pl?gene=SOX4
SCG5	Secretogranin V	Protein Coding	P05408	51	GC15P032641	13.2499	https://www.genecards.org/cgi-bin/carddisp.pl?gene=SCG5
ST8SIA6-AS1	ST8SIA6 Antisense RNA 1	RNA Gene		24	GC10P017386	13.2421	https://www.genecards.org/cgi-bin/carddisp.pl?gene=ST8SIA6-AS1
VTI1A	Vesicle Transport Through Interaction With T-SNAREs 1A	Protein Coding	Q96AJ9	50	GC10P112446	13.2334	https://www.genecards.org/cgi-bin/carddisp.pl?gene=VTI1A
MIR637	MicroRNA 637	RNA Gene		23	GC19M003961	13.2291	https://www.genecards.org/cgi-bin/carddisp.pl?gene=MIR637
TRPC4	Transient Receptor Potential Cation Channel Subfamily C Member 4	Protein Coding	Q9UBN4	56	GC13M040627	13.2257	https://www.genecards.org/cgi-bin/carddisp.pl?gene=TRPC4
DNAH9	Dynein Axonemal Heavy Chain 9	Protein Coding	Q9NYC9	50	GC17P011598	13.2253	https://www.genecards.org/cgi-bin/carddisp.pl?gene=DNAH9
ABCF3	ATP Binding Cassette Subfamily F Member 3	Protein Coding	Q9NUQ8	48	GC03P184186	13.2247	https://www.genecards.org/cgi-bin/carddisp.pl?gene=ABCF3
POSTN	Periostin	Protein Coding	Q15063	55	GC13M037562	13.2217	https://www.genecards.org/cgi-bin/carddisp.pl?gene=POSTN
CABIN1	Calcineurin Binding Protein 1	Protein Coding	Q9Y6J0	54	GC22P024011	13.2214	https://www.genecards.org/cgi-bin/carddisp.pl?gene=CABIN1
TXN	Thioredoxin	Protein Coding	P10599	59	GC09M110243	13.2188	https://www.genecards.org/cgi-bin/carddisp.pl?gene=TXN
CT45A1	Cancer/Testis Antigen Family 45 Member A1	Protein Coding	Q5HYN5	34	GC0XP135713	13.2097	https://www.genecards.org/cgi-bin/carddisp.pl?gene=CT45A1
TRPM2-AS	TRPM2 Antisense RNA	RNA Gene		25	GC21M044454	13.2051	https://www.genecards.org/cgi-bin/carddisp.pl?gene=TRPM2-AS
STUB1	STIP1 Homology And U-Box Containing Protein 1	Protein Coding	Q9UNE7	58	GC16P095752	13.201	https://www.genecards.org/cgi-bin/carddisp.pl?gene=STUB1
LINC00313	Long Intergenic Non-Protein Coding RNA 313	RNA Gene	P59037	31	GC21M043440	13.1924	https://www.genecards.org/cgi-bin/carddisp.pl?gene=LINC00313
CYP17A1-AS1	CYP17A1 Antisense RNA 1	RNA Gene		24	GC10P113141	13.1914	https://www.genecards.org/cgi-bin/carddisp.pl?gene=CYP17A1-AS1
TYK2	Tyrosine Kinase 2	Protein Coding	P29597	66	GC19M010350	13.189	https://www.genecards.org/cgi-bin/carddisp.pl?gene=TYK2
MYO1B	Myosin IB	Protein Coding	O43795	51	GC02P191246	13.1769	https://www.genecards.org/cgi-bin/carddisp.pl?gene=MYO1B
MIR627	MicroRNA 627	RNA Gene		26	GC15M042199	13.175	https://www.genecards.org/cgi-bin/carddisp.pl?gene=MIR627
WSPAR	WNT Signaling Pathway Activating Non-Coding RNA	RNA Gene		18	GC05P133914	13.17	https://www.genecards.org/cgi-bin/carddisp.pl?gene=WSPAR
PRAL	P53 Regulation Associated LncRNA	RNA Gene		17	GC17M084106	13.1672	https://www.genecards.org/cgi-bin/carddisp.pl?gene=PRAL
RACK1	Receptor For Activated C Kinase 1	Protein Coding	P63244	55	GC05M182722	13.167	https://www.genecards.org/cgi-bin/carddisp.pl?gene=RACK1
MIR605	MicroRNA 605	RNA Gene		27	GC10P051299	13.1662	https://www.genecards.org/cgi-bin/carddisp.pl?gene=MIR605
MIR30C1	MicroRNA 30c-1	RNA Gene		31	GC01P040757	13.1618	https://www.genecards.org/cgi-bin/carddisp.pl?gene=MIR30C1
AKAP1	A-Kinase Anchoring Protein 1	Protein Coding	Q92667	54	GC17P057085	13.1607	https://www.genecards.org/cgi-bin/carddisp.pl?gene=AKAP1
SNHG17	Small Nucleolar RNA Host Gene 17	RNA Gene		24	GC20M038907	13.159	https://www.genecards.org/cgi-bin/carddisp.pl?gene=SNHG17
HSD17B1	Hydroxysteroid 17-Beta Dehydrogenase 1	Protein Coding	P14061	54	GC17P123060	13.1539	https://www.genecards.org/cgi-bin/carddisp.pl?gene=HSD17B1
CXCR2	C-X-C Motif Chemokine Receptor 2	Protein Coding	P25025	63	GC02P218125	13.1529	https://www.genecards.org/cgi-bin/carddisp.pl?gene=CXCR2
CD80	CD80 Molecule	Protein Coding	P33681	56	GC03M119524	13.148	https://www.genecards.org/cgi-bin/carddisp.pl?gene=CD80
SETBP1	SET Binding Protein 1	Protein Coding	Q9Y6X0	54	GC18P044680	13.1445	https://www.genecards.org/cgi-bin/carddisp.pl?gene=SETBP1
PBX1	PBX Homeobox 1	Protein Coding	P40424	60	GC01P167803	13.1432	https://www.genecards.org/cgi-bin/carddisp.pl?gene=PBX1
HMGA1	High Mobility Group AT-Hook 1	Protein Coding	P17096	59	GC06P144874	13.1426	https://www.genecards.org/cgi-bin/carddisp.pl?gene=HMGA1
DIS3L	DIS3 Like Exosome 3'-5' Exoribonuclease	Protein Coding	Q8TF46	50	GC15P066293	13.1394	https://www.genecards.org/cgi-bin/carddisp.pl?gene=DIS3L
RASA2	RAS P21 Protein Activator 2	Protein Coding	Q15283	51	GC03P141487	13.1332	https://www.genecards.org/cgi-bin/carddisp.pl?gene=RASA2
CD24	CD24 Molecule	Protein Coding	P25063	47	GC06M106969	13.1306	https://www.genecards.org/cgi-bin/carddisp.pl?gene=CD24
CHUK	Component Of Inhibitor Of Nuclear Factor Kappa B Kinase Complex	Protein Coding	O15111	63	GC10M100451	13.1305	https://www.genecards.org/cgi-bin/carddisp.pl?gene=CHUK
PGBD3	PiggyBac Transposable Element Derived 3	Protein Coding	Q8N328	36	GC10M049517	13.1277	https://www.genecards.org/cgi-bin/carddisp.pl?gene=PGBD3
IGFBP1	Insulin Like Growth Factor Binding Protein 1	Protein Coding	P08833	56	GC07P049854	13.1263	https://www.genecards.org/cgi-bin/carddisp.pl?gene=IGFBP1
CYP24A1	Cytochrome P450 Family 24 Subfamily A Member 1	Protein Coding	Q07973	60	GC20M054153	13.1244	https://www.genecards.org/cgi-bin/carddisp.pl?gene=CYP24A1
SULT1A1	Sulfotransferase Family 1A Member 1	Protein Coding	P50225	55	GC16M044696	13.1222	https://www.genecards.org/cgi-bin/carddisp.pl?gene=SULT1A1
PWRN1	Prader-Willi Region Non-Protein Coding RNA 1	RNA Gene		27	GC15P174218	13.1117	https://www.genecards.org/cgi-bin/carddisp.pl?gene=PWRN1
LINC01138	Long Intergenic Non-Protein Coding RNA 1138	RNA Gene		23	GC01M163608	13.1099	https://www.genecards.org/cgi-bin/carddisp.pl?gene=LINC01138
SERPINB5	Serpin Family B Member 5	Protein Coding	P36952	56	GC18P063476	13.108	https://www.genecards.org/cgi-bin/carddisp.pl?gene=SERPINB5
PDCD4-AS1	PDCD4 Antisense RNA 1	RNA Gene		23	GC10M110868	13.1025	https://www.genecards.org/cgi-bin/carddisp.pl?gene=PDCD4-AS1
SOCS2-AS1	SOCS2 Antisense RNA 1	RNA Gene		25	GC12M093504	13.1007	https://www.genecards.org/cgi-bin/carddisp.pl?gene=SOCS2-AS1
PHF2	PHD Finger Protein 2	Protein Coding	O75151	52	GC09P093576	13.1004	https://www.genecards.org/cgi-bin/carddisp.pl?gene=PHF2
SNHG3	Small Nucleolar RNA Host Gene 3	RNA Gene		29	GC01P053466	13.0965	https://www.genecards.org/cgi-bin/carddisp.pl?gene=SNHG3
CD34	CD34 Molecule	Protein Coding	P28906	58	GC01M207880	13.0963	https://www.genecards.org/cgi-bin/carddisp.pl?gene=CD34
SMUG1	Single-Strand-Selective Monofunctional Uracil-DNA Glycosylase 1	Protein Coding	Q53HV7	53	GC12M054121	13.095	https://www.genecards.org/cgi-bin/carddisp.pl?gene=SMUG1
LOX	Lysyl Oxidase	Protein Coding	P28300	60	GC05M122063	13.0946	https://www.genecards.org/cgi-bin/carddisp.pl?gene=LOX
TNFRSF19	TNF Receptor Superfamily Member 19	Protein Coding	Q9NS68	51	GC13P023570	13.0941	https://www.genecards.org/cgi-bin/carddisp.pl?gene=TNFRSF19
KIF12	Kinesin Family Member 12	Protein Coding	Q96FN5	47	GC09M114086	13.0904	https://www.genecards.org/cgi-bin/carddisp.pl?gene=KIF12
TDRG1	Testis Development Related 1	RNA Gene	Q3Y452	29	GC06P144938	13.0842	https://www.genecards.org/cgi-bin/carddisp.pl?gene=TDRG1
LINC01089	Long Intergenic Non-Protein Coding RNA 1089	RNA Gene		24	GC12M123835	13.078	https://www.genecards.org/cgi-bin/carddisp.pl?gene=LINC01089
LINC00312	Long Intergenic Non-Protein Coding RNA 312	RNA Gene	Q9Y6C7	24	GC03P008571	13.0765	https://www.genecards.org/cgi-bin/carddisp.pl?gene=LINC00312
LINC00858	Long Intergenic Non-Protein Coding RNA 858	RNA Gene		20	GC10P112523	13.0762	https://www.genecards.org/cgi-bin/carddisp.pl?gene=LINC00858
MRPL46	Mitochondrial Ribosomal Protein L46	Protein Coding	Q9H2W6	50	GC15M152286	13.0725	https://www.genecards.org/cgi-bin/carddisp.pl?gene=MRPL46
C8orf44-SGK3	C8orf44-SGK3 Readthrough	Protein Coding		28	GC08P068067	13.0709	https://www.genecards.org/cgi-bin/carddisp.pl?gene=C8orf44-SGK3
FBXO32	F-Box Protein 32	Protein Coding	Q969P5	54	GC08M123613	13.0681	https://www.genecards.org/cgi-bin/carddisp.pl?gene=FBXO32
TRPM3	Transient Receptor Potential Cation Channel Subfamily M Member 3	Protein Coding	Q9HCF6	54	GC09M070529	13.059	https://www.genecards.org/cgi-bin/carddisp.pl?gene=TRPM3
PRPF8	Pre-MRNA Processing Factor 8	Protein Coding	Q6P2Q9	55	GC17M001650	13.0562	https://www.genecards.org/cgi-bin/carddisp.pl?gene=PRPF8
ANXA1	Annexin A1	Protein Coding	P04083	60	GC09P073151	13.0537	https://www.genecards.org/cgi-bin/carddisp.pl?gene=ANXA1
ADARB2-AS1	ADARB2 Antisense RNA 1	RNA Gene	A8MUL3	32	GC10P001526	13.0527	https://www.genecards.org/cgi-bin/carddisp.pl?gene=ADARB2-AS1
KLK10	Kallikrein Related Peptidase 10	Protein Coding	O43240	51	GC19M051012	13.0511	https://www.genecards.org/cgi-bin/carddisp.pl?gene=KLK10
CNTFR	Ciliary Neurotrophic Factor Receptor	Protein Coding	P26992	56	GC09M034551	13.0413	https://www.genecards.org/cgi-bin/carddisp.pl?gene=CNTFR
LOC130058543	ATAC-STARR-Seq Lymphoblastoid Active Region 10486	Functional Element		10	GC16P102293	13.0356	https://www.genecards.org/cgi-bin/carddisp.pl?gene=LOC130058543
LINC01116	Long Intergenic Non-Protein Coding RNA 1116	RNA Gene		25	GC02M176400	13.0324	https://www.genecards.org/cgi-bin/carddisp.pl?gene=LINC01116
RUNX2	RUNX Family Transcription Factor 2	Protein Coding	Q13950	59	GC06P144988	13.0313	https://www.genecards.org/cgi-bin/carddisp.pl?gene=RUNX2
MIR518B	MicroRNA 518b	RNA Gene		26	GC19P123647	13.0307	https://www.genecards.org/cgi-bin/carddisp.pl?gene=MIR518B
SLC46A3	Solute Carrier Family 46 Member 3	Protein Coding	Q7Z3Q1	48	GC13M028700	13.0178	https://www.genecards.org/cgi-bin/carddisp.pl?gene=SLC46A3
CD40	CD40 Molecule	Protein Coding	P25942	63	GC20P046118	13.0167	https://www.genecards.org/cgi-bin/carddisp.pl?gene=CD40
RPL10L	Ribosomal Protein L10 Like	Protein Coding	Q96L21	47	GC14M046651	13.0107	https://www.genecards.org/cgi-bin/carddisp.pl?gene=RPL10L
ZNF184	Zinc Finger Protein 184	Protein Coding	Q99676	49	GC06M096644	13.0106	https://www.genecards.org/cgi-bin/carddisp.pl?gene=ZNF184
ENTREP1	Endosomal Transmembrane Epsin Interactor 1	Protein Coding	Q15884	45	GC09P072427	13.0106	https://www.genecards.org/cgi-bin/carddisp.pl?gene=ENTREP1
MIR346	MicroRNA 346	RNA Gene		28	GC10M086264	13.0064	https://www.genecards.org/cgi-bin/carddisp.pl?gene=MIR346
TUNAR	TCL1 Upstream Neural Differentiation-Associated RNA	Protein Coding	A0A1B0GTB2	27	GC14P095876	13.0006	https://www.genecards.org/cgi-bin/carddisp.pl?gene=TUNAR
ASPRV1	Aspartic Peptidase Retroviral Like 1	Protein Coding	Q53RT3	50	GC02M069932	12.9894	https://www.genecards.org/cgi-bin/carddisp.pl?gene=ASPRV1
PPP6R2	Protein Phosphatase 6 Regulatory Subunit 2	Protein Coding	O75170	51	GC22P050330	12.9879	https://www.genecards.org/cgi-bin/carddisp.pl?gene=PPP6R2
RERGL	RERG Like	Protein Coding	Q9H628	40	GC12M018080	12.9868	https://www.genecards.org/cgi-bin/carddisp.pl?gene=RERGL
SFTA1P	Surfactant Associated 1, LncRNA	Pseudogene		25	GC10M010784	12.9861	https://www.genecards.org/cgi-bin/carddisp.pl?gene=SFTA1P
MIR622	MicroRNA 622	RNA Gene		21	GC13P090231	12.9816	https://www.genecards.org/cgi-bin/carddisp.pl?gene=MIR622
PTPRG-AS1	PTPRG Antisense RNA 1	RNA Gene		25	GC03M062248	12.9787	https://www.genecards.org/cgi-bin/carddisp.pl?gene=PTPRG-AS1
HSPD1	Heat Shock Protein Family D (Hsp60) Member 1	Protein Coding	P10809	62	GC02M197486	12.9782	https://www.genecards.org/cgi-bin/carddisp.pl?gene=HSPD1
LYN	LYN Proto-Oncogene, Src Family Tyrosine Kinase	Protein Coding	P07948	63	GC08P055879	12.9777	https://www.genecards.org/cgi-bin/carddisp.pl?gene=LYN
GPSM2	G Protein Signaling Modulator 2	Protein Coding	P81274	54	GC01P108875	12.977	https://www.genecards.org/cgi-bin/carddisp.pl?gene=GPSM2
DSCAML1	DS Cell Adhesion Molecule Like 1	Protein Coding	Q8TD84	50	GC11M117427	12.975	https://www.genecards.org/cgi-bin/carddisp.pl?gene=DSCAML1
IL13	Interleukin 13	Protein Coding	P35225	57	GC05P132656	12.9739	https://www.genecards.org/cgi-bin/carddisp.pl?gene=IL13
EFNA3	Ephrin A3	Protein Coding	P52797	54	GC01P155078	12.9713	https://www.genecards.org/cgi-bin/carddisp.pl?gene=EFNA3
KLF5	KLF Transcription Factor 5	Protein Coding	Q13887	57	GC13P073054	12.9648	https://www.genecards.org/cgi-bin/carddisp.pl?gene=KLF5
PDE7B	Phosphodiesterase 7B	Protein Coding	Q9NP56	51	GC06P146428	12.962	https://www.genecards.org/cgi-bin/carddisp.pl?gene=PDE7B
IFNB1	Interferon Beta 1	Protein Coding	P01574	56	GC09M021077	12.9611	https://www.genecards.org/cgi-bin/carddisp.pl?gene=IFNB1
ID3	Inhibitor Of DNA Binding 3	Protein Coding	Q02535	53	GC01M023557	12.9605	https://www.genecards.org/cgi-bin/carddisp.pl?gene=ID3
SCN11A	Sodium Voltage-Gated Channel Alpha Subunit 11	Protein Coding	Q9UI33	56	GC03M038862	12.9582	https://www.genecards.org/cgi-bin/carddisp.pl?gene=SCN11A
HNRNPUL2-BSCL2	HNRNPUL2-BSCL2 Readthrough (NMD Candidate)	RNA Gene		25	GC11M128858	12.9505	https://www.genecards.org/cgi-bin/carddisp.pl?gene=HNRNPUL2-BSCL2
NCAM1	Neural Cell Adhesion Molecule 1	Protein Coding	P13591	61	GC11P112961	12.9493	https://www.genecards.org/cgi-bin/carddisp.pl?gene=NCAM1
LCN2	Lipocalin 2	Protein Coding	P80188	58	GC09P128149	12.9489	https://www.genecards.org/cgi-bin/carddisp.pl?gene=LCN2
LMAN1L	Lectin, Mannose Binding 1 Like	Protein Coding	Q9HAT1	48	GC15P074812	12.9418	https://www.genecards.org/cgi-bin/carddisp.pl?gene=LMAN1L
HPC15	Prostate Cancer, Hereditary, 15	Genetic Locus		8	GC19U901018	12.9411	https://www.genecards.org/cgi-bin/carddisp.pl?gene=HPC15
HPC6	Prostate Cancer, Susceptibility To	Genetic Locus		8	GC22U900503	12.9411	https://www.genecards.org/cgi-bin/carddisp.pl?gene=HPC6
PTPN21	Protein Tyrosine Phosphatase Non-Receptor Type 21	Protein Coding	Q16825	52	GC14M088465	12.937	https://www.genecards.org/cgi-bin/carddisp.pl?gene=PTPN21
WDR49	WD Repeat Domain 49	Protein Coding	Q8IV35	44	GC03M167478	12.9292	https://www.genecards.org/cgi-bin/carddisp.pl?gene=WDR49
CASC16	Cancer Susceptibility 16	RNA Gene		24	GC16M052587	12.9249	https://www.genecards.org/cgi-bin/carddisp.pl?gene=CASC16
MYO16	Myosin XVI	Protein Coding	Q9Y6X6	47	GC13P108495	12.9163	https://www.genecards.org/cgi-bin/carddisp.pl?gene=MYO16
MIR2052HG	MIR2052 Host Gene	RNA Gene		21	GC08P074599	12.9147	https://www.genecards.org/cgi-bin/carddisp.pl?gene=MIR2052HG
ACTC1	Actin Alpha Cardiac Muscle 1	Protein Coding	P68032	57	GC15M034790	12.9141	https://www.genecards.org/cgi-bin/carddisp.pl?gene=ACTC1
MTBP	MDM2 Binding Protein	Protein Coding	Q96DY7	47	GC08P120426	12.9138	https://www.genecards.org/cgi-bin/carddisp.pl?gene=MTBP
HIF1A-AS1	HIF1A Antisense RNA 1	RNA Gene		20	GC14M061681	12.9113	https://www.genecards.org/cgi-bin/carddisp.pl?gene=HIF1A-AS1
PTPRC	Protein Tyrosine Phosphatase Receptor Type C	Protein Coding	P08575	65	GC01P198607	12.9002	https://www.genecards.org/cgi-bin/carddisp.pl?gene=PTPRC
MAGI2-AS3	MAGI2 Antisense RNA 3	RNA Gene		25	GC07P079452	12.8949	https://www.genecards.org/cgi-bin/carddisp.pl?gene=MAGI2-AS3
CADPS	Calcium Dependent Secretion Activator	Protein Coding	Q9ULU8	54	GC03M062398	12.8938	https://www.genecards.org/cgi-bin/carddisp.pl?gene=CADPS
ZNF48	Zinc Finger Protein 48	Protein Coding	Q96MX3	43	GC16P030378	12.8938	https://www.genecards.org/cgi-bin/carddisp.pl?gene=ZNF48
HEPACAM2	HEPACAM Family Member 2	Protein Coding	A8MVW5	44	GC07M093188	12.8894	https://www.genecards.org/cgi-bin/carddisp.pl?gene=HEPACAM2
ZNF100	Zinc Finger Protein 100	Protein Coding	Q8IYN0	45	GC19M021722	12.8869	https://www.genecards.org/cgi-bin/carddisp.pl?gene=ZNF100
BRMS1	BRMS1 Transcriptional Repressor And Anoikis Regulator	Protein Coding	Q9HCU9	48	GC11M129060	12.8865	https://www.genecards.org/cgi-bin/carddisp.pl?gene=BRMS1
TRAF3	TNF Receptor Associated Factor 3	Protein Coding	Q13114	59	GC14P116951	12.882	https://www.genecards.org/cgi-bin/carddisp.pl?gene=TRAF3
SLC6A9	Solute Carrier Family 6 Member 9	Protein Coding	P48067	61	GC01M043991	12.8818	https://www.genecards.org/cgi-bin/carddisp.pl?gene=SLC6A9
MIR487B	MicroRNA 487b	RNA Gene		27	GC14P117921	12.8794	https://www.genecards.org/cgi-bin/carddisp.pl?gene=MIR487B
MIR661	MicroRNA 661	RNA Gene		23	GC08M143945	12.8781	https://www.genecards.org/cgi-bin/carddisp.pl?gene=MIR661
TMCO5A	Transmembrane And Coiled-Coil Domains 5A	Protein Coding	Q8N6Q1	47	GC15P037921	12.8738	https://www.genecards.org/cgi-bin/carddisp.pl?gene=TMCO5A
HIC1	HIC ZBTB Transcriptional Repressor 1	Protein Coding	Q14526	54	GC17P002054	12.8628	https://www.genecards.org/cgi-bin/carddisp.pl?gene=HIC1
MIR30D	MicroRNA 30d	RNA Gene		27	GC08M134804	12.8589	https://www.genecards.org/cgi-bin/carddisp.pl?gene=MIR30D
USP16	Ubiquitin Specific Peptidase 16	Protein Coding	Q9Y5T5	52	GC21P029024	12.8558	https://www.genecards.org/cgi-bin/carddisp.pl?gene=USP16
PRSS22	Serine Protease 22	Protein Coding	Q9GZN4	52	GC16M002852	12.8502	https://www.genecards.org/cgi-bin/carddisp.pl?gene=PRSS22
MYCL	MYCL Proto-Oncogene, BHLH Transcription Factor	Protein Coding	P12524	51	GC01M039895	12.8495	https://www.genecards.org/cgi-bin/carddisp.pl?gene=MYCL
MIR551A	MicroRNA 551a	RNA Gene		25	GC01M003560	12.8474	https://www.genecards.org/cgi-bin/carddisp.pl?gene=MIR551A
JAG1	Jagged Canonical Notch Ligand 1	Protein Coding	P78504	63	GC20M010637	12.8354	https://www.genecards.org/cgi-bin/carddisp.pl?gene=JAG1
FGD2	FYVE, RhoGEF And PH Domain Containing 2	Protein Coding	Q7Z6J4	50	GC06P144915	12.8337	https://www.genecards.org/cgi-bin/carddisp.pl?gene=FGD2
MTA1	Metastasis Associated 1	Protein Coding	Q13330	54	GC14P105419	12.8336	https://www.genecards.org/cgi-bin/carddisp.pl?gene=MTA1
CUL1	Cullin 1	Protein Coding	Q13616	58	GC07P148697	12.8203	https://www.genecards.org/cgi-bin/carddisp.pl?gene=CUL1
GREB1	Growth Regulating Estrogen Receptor Binding 1	Protein Coding	Q4ZG55	49	GC02P011482	12.8196	https://www.genecards.org/cgi-bin/carddisp.pl?gene=GREB1
FTX	FTX Transcript, XIST Regulator	RNA Gene		28	GC0XM073946	12.8162	https://www.genecards.org/cgi-bin/carddisp.pl?gene=FTX
SLC8A3	Solute Carrier Family 8 Member A3	Protein Coding	P57103	54	GC14M070044	12.8064	https://www.genecards.org/cgi-bin/carddisp.pl?gene=SLC8A3
DPP4	Dipeptidyl Peptidase 4	Protein Coding	P27487	62	GC02M161992	12.8035	https://www.genecards.org/cgi-bin/carddisp.pl?gene=DPP4
SPAAR	Small Regulatory Polypeptide Of Amino Acid Response	Protein Coding	A0A1B0GVQ0	26	GC09P058597	12.802	https://www.genecards.org/cgi-bin/carddisp.pl?gene=SPAAR
BIRC2	Baculoviral IAP Repeat Containing 2	Protein Coding	Q13490	60	GC11P102347	12.7909	https://www.genecards.org/cgi-bin/carddisp.pl?gene=BIRC2
DEK	DEK Proto-Oncogene	Protein Coding	P35659	54	GC06M018224	12.7874	https://www.genecards.org/cgi-bin/carddisp.pl?gene=DEK
CDH3	Cadherin 3	Protein Coding	P22223	59	GC16P097710	12.7871	https://www.genecards.org/cgi-bin/carddisp.pl?gene=CDH3
PIGH	Phosphatidylinositol Glycan Anchor Biosynthesis Class H	Protein Coding	Q14442	50	GC14M067581	12.7837	https://www.genecards.org/cgi-bin/carddisp.pl?gene=PIGH
PRDM16-DT	PRDM16 Divergent Transcript	RNA Gene		27	GC01M015092	12.7754	https://www.genecards.org/cgi-bin/carddisp.pl?gene=PRDM16-DT
CT45A7	Cancer/Testis Antigen Family 45 Member A7	Protein Coding	P0DMV0	16	GC0XM135829	12.7737	https://www.genecards.org/cgi-bin/carddisp.pl?gene=CT45A7
PAX8	Paired Box 8	Protein Coding	Q06710	58	GC02M113215	12.7628	https://www.genecards.org/cgi-bin/carddisp.pl?gene=PAX8
CCNG1	Cyclin G1	Protein Coding	P51959	52	GC05P163446	12.7586	https://www.genecards.org/cgi-bin/carddisp.pl?gene=CCNG1
DNAH3	Dynein Axonemal Heavy Chain 3	Protein Coding	Q8TD57	47	GC16M026291	12.7567	https://www.genecards.org/cgi-bin/carddisp.pl?gene=DNAH3
RASSF1-AS1	RASSF1 Antisense RNA 1	RNA Gene		20	GC03P050337	12.7544	https://www.genecards.org/cgi-bin/carddisp.pl?gene=RASSF1-AS1
PPRC1	PPARG Related Coactivator 1	Protein Coding	Q5VV67	50	GC10P102119	12.7417	https://www.genecards.org/cgi-bin/carddisp.pl?gene=PPRC1
MIR572	MicroRNA 572	RNA Gene		22	GC04P025692	12.7405	https://www.genecards.org/cgi-bin/carddisp.pl?gene=MIR572
ARPP21	CAMP Regulated Phosphoprotein 21	Protein Coding	Q9UBL0	48	GC03P035680	12.7296	https://www.genecards.org/cgi-bin/carddisp.pl?gene=ARPP21
ATP7B	ATPase Copper Transporting Beta	Protein Coding	P35670	61	GC13M051930	12.7266	https://www.genecards.org/cgi-bin/carddisp.pl?gene=ATP7B
NR3C1	Nuclear Receptor Subfamily 3 Group C Member 1	Protein Coding	P04150	62	GC05M143277	12.7211	https://www.genecards.org/cgi-bin/carddisp.pl?gene=NR3C1
FAM13C	Family With Sequence Similarity 13 Member C	Protein Coding	Q8NE31	45	GC10M059246	12.7163	https://www.genecards.org/cgi-bin/carddisp.pl?gene=FAM13C
NECAP2	NECAP Endocytosis Associated 2	Protein Coding	Q9NVZ3	50	GC01P051621	12.7117	https://www.genecards.org/cgi-bin/carddisp.pl?gene=NECAP2
CT47A6	Cancer/Testis Antigen Family 47 Member A6	Protein Coding	Q5JQC4	28	GC0XM120958	12.7115	https://www.genecards.org/cgi-bin/carddisp.pl?gene=CT47A6
CT47A3	Cancer/Testis Antigen Family 47 Member A3	Protein Coding	Q5JQC4	27	GC0XM120973	12.7115	https://www.genecards.org/cgi-bin/carddisp.pl?gene=CT47A3
FGF9	Fibroblast Growth Factor 9	Protein Coding	P31371	57	GC13P021671	12.7067	https://www.genecards.org/cgi-bin/carddisp.pl?gene=FGF9
SORCS1	Sortilin Related VPS10 Domain Containing Receptor 1	Protein Coding	Q8WY21	52	GC10M106573	12.7066	https://www.genecards.org/cgi-bin/carddisp.pl?gene=SORCS1
ABCG4	ATP Binding Cassette Subfamily G Member 4	Protein Coding	Q9H172	54	GC11P122822	12.704	https://www.genecards.org/cgi-bin/carddisp.pl?gene=ABCG4
DDIT3	DNA Damage Inducible Transcript 3	Protein Coding	P35638	60	GC12M057516	12.7035	https://www.genecards.org/cgi-bin/carddisp.pl?gene=DDIT3
XRCC6	X-Ray Repair Cross Complementing 6	Protein Coding	P12956	58	GC22P076175	12.7017	https://www.genecards.org/cgi-bin/carddisp.pl?gene=XRCC6
SIGIRR	Single Ig And TIR Domain Containing	Protein Coding	Q6IA17	52	GC11M012494	12.6993	https://www.genecards.org/cgi-bin/carddisp.pl?gene=SIGIRR
LINC00993	Long Intergenic Non-Protein Coding RNA 993	RNA Gene		18	GC10P037249	12.6975	https://www.genecards.org/cgi-bin/carddisp.pl?gene=LINC00993
NETO2	Neuropilin And Tolloid Like 2	Protein Coding	Q8NC67	50	GC16M047077	12.6948	https://www.genecards.org/cgi-bin/carddisp.pl?gene=NETO2
FOXC2-AS1	FOXC2 Antisense RNA 1	RNA Gene		25	GC16M086566	12.6894	https://www.genecards.org/cgi-bin/carddisp.pl?gene=FOXC2-AS1
ASAP1-IT1	ASAP1 Intronic Transcript 1	RNA Gene		24	GC08M130295	12.686	https://www.genecards.org/cgi-bin/carddisp.pl?gene=ASAP1-IT1
APOE	Apolipoprotein E	Protein Coding	P02649	63	GC19P123244	12.6849	https://www.genecards.org/cgi-bin/carddisp.pl?gene=APOE
MVP	Major Vault Protein	Protein Coding	Q14764	54	GC16P096667	12.6742	https://www.genecards.org/cgi-bin/carddisp.pl?gene=MVP
DIABLO	Diablo IAP-Binding Mitochondrial Protein	Protein Coding	Q9NR28	59	GC12M123845	12.6717	https://www.genecards.org/cgi-bin/carddisp.pl?gene=DIABLO
AGAP2-AS1	AGAP2 Antisense RNA 1	RNA Gene		21	GC12P057726	12.6604	https://www.genecards.org/cgi-bin/carddisp.pl?gene=AGAP2-AS1
ITGB4	Integrin Subunit Beta 4	Protein Coding	P16144	62	GC17P075721	12.6598	https://www.genecards.org/cgi-bin/carddisp.pl?gene=ITGB4
IL5	Interleukin 5	Protein Coding	P05113	58	GC05M132541	12.653	https://www.genecards.org/cgi-bin/carddisp.pl?gene=IL5
TRAF2	TNF Receptor Associated Factor 2	Protein Coding	Q12933	58	GC09P136881	12.6393	https://www.genecards.org/cgi-bin/carddisp.pl?gene=TRAF2
MIR520C	MicroRNA 520c	RNA Gene		24	GC19P123648	12.6353	https://www.genecards.org/cgi-bin/carddisp.pl?gene=MIR520C
MTDH	Metadherin	Protein Coding	Q86UE4	52	GC08P097644	12.6292	https://www.genecards.org/cgi-bin/carddisp.pl?gene=MTDH
IL24	Interleukin 24	Protein Coding	Q13007	54	GC01P206897	12.6205	https://www.genecards.org/cgi-bin/carddisp.pl?gene=IL24
CPA1	Carboxypeptidase A1	Protein Coding	P15085	56	GC07P130380	12.6203	https://www.genecards.org/cgi-bin/carddisp.pl?gene=CPA1
CLDND1	Claudin Domain Containing 1	Protein Coding	Q9NY35	48	GC03M098497	12.619	https://www.genecards.org/cgi-bin/carddisp.pl?gene=CLDND1
ADAT1	Adenosine Deaminase TRNA Specific 1	Protein Coding	Q9BUB4	51	GC16M075596	12.6141	https://www.genecards.org/cgi-bin/carddisp.pl?gene=ADAT1
TFE3	Transcription Factor Binding To IGHM Enhancer 3	Protein Coding	P19532	58	GC0XM049028	12.6071	https://www.genecards.org/cgi-bin/carddisp.pl?gene=TFE3
VTRNA2-1	Vault RNA 2-1	RNA Gene		21	GC05M136081	12.6064	https://www.genecards.org/cgi-bin/carddisp.pl?gene=VTRNA2-1
RPS6KC1	Ribosomal Protein S6 Kinase C1	Protein Coding	Q96S38	51	GC01P213051	12.595	https://www.genecards.org/cgi-bin/carddisp.pl?gene=RPS6KC1
CEP57	Centrosomal Protein 57	Protein Coding	Q86XR8	54	GC11P095789	12.5932	https://www.genecards.org/cgi-bin/carddisp.pl?gene=CEP57
FOXP1	Forkhead Box P1	Protein Coding	Q9H334	58	GC03M070954	12.5916	https://www.genecards.org/cgi-bin/carddisp.pl?gene=FOXP1
TNFRSF9	TNF Receptor Superfamily Member 9	Protein Coding	Q07011	58	GC01M007915	12.5838	https://www.genecards.org/cgi-bin/carddisp.pl?gene=TNFRSF9
ITGAD	Integrin Subunit Alpha D	Protein Coding	Q13349	51	GC16P096786	12.5789	https://www.genecards.org/cgi-bin/carddisp.pl?gene=ITGAD
CT47A2	Cancer/Testis Antigen Family 47 Member A2	Protein Coding	Q5JQC4	27	GC0XM120977	12.5777	https://www.genecards.org/cgi-bin/carddisp.pl?gene=CT47A2
CT47A7	Cancer/Testis Antigen Family 47 Member A7	Protein Coding	Q5JQC4	27	GC0XM120953	12.5777	https://www.genecards.org/cgi-bin/carddisp.pl?gene=CT47A7
CT47A8	Cancer/Testis Antigen Family 47 Member A8	Protein Coding	Q5JQC4	26	GC0XM120956	12.5777	https://www.genecards.org/cgi-bin/carddisp.pl?gene=CT47A8
CT47A9	Cancer/Testis Antigen Family 47 Member A9	Protein Coding	Q5JQC4	26	GC0XM120943	12.5777	https://www.genecards.org/cgi-bin/carddisp.pl?gene=CT47A9
NGF	Nerve Growth Factor	Protein Coding	P01138	64	GC01M115285	12.5742	https://www.genecards.org/cgi-bin/carddisp.pl?gene=NGF
VCAM1	Vascular Cell Adhesion Molecule 1	Protein Coding	P19320	59	GC01P100719	12.5687	https://www.genecards.org/cgi-bin/carddisp.pl?gene=VCAM1
GAPDHS	Glyceraldehyde-3-Phosphate Dehydrogenase, Spermatogenic	Protein Coding	O14556	56	GC19P122925	12.5676	https://www.genecards.org/cgi-bin/carddisp.pl?gene=GAPDHS
STX8	Syntaxin 8	Protein Coding	Q9UNK0	52	GC17M009250	12.5664	https://www.genecards.org/cgi-bin/carddisp.pl?gene=STX8
MINPP1	Multiple Inositol-Polyphosphate Phosphatase 1	Protein Coding	Q9UNW1	56	GC10P087504	12.5656	https://www.genecards.org/cgi-bin/carddisp.pl?gene=MINPP1
TPM1	Tropomyosin 1	Protein Coding	P09493	61	GC15P174366	12.5611	https://www.genecards.org/cgi-bin/carddisp.pl?gene=TPM1
ZNF776	Zinc Finger Protein 776	Protein Coding	Q68DI1	41	GC19P057746	12.5578	https://www.genecards.org/cgi-bin/carddisp.pl?gene=ZNF776
TCIM	Transcriptional And Immune Response Regulator	Protein Coding	Q9NR00	41	GC08P040153	12.5475	https://www.genecards.org/cgi-bin/carddisp.pl?gene=TCIM
MIR147A	MicroRNA 147a	RNA Gene		24	GC09M120244	12.5458	https://www.genecards.org/cgi-bin/carddisp.pl?gene=MIR147A
ZNF560	Zinc Finger Protein 560	Protein Coding	Q96MR9	43	GC19M009445	12.5443	https://www.genecards.org/cgi-bin/carddisp.pl?gene=ZNF560
BRF1	BRF1 RNA Polymerase III Transcription Initiation Factor Subunit	Protein Coding	Q92994	54	GC14M121117	12.5376	https://www.genecards.org/cgi-bin/carddisp.pl?gene=BRF1
DGCR6L	DiGeorge Syndrome Critical Region Gene 6 Like	Protein Coding	Q9BY27	46	GC22M020314	12.537	https://www.genecards.org/cgi-bin/carddisp.pl?gene=DGCR6L
MYH11	Myosin Heavy Chain 11	Protein Coding	P35749	59	GC16M026124	12.5166	https://www.genecards.org/cgi-bin/carddisp.pl?gene=MYH11
TSPAN5	Tetraspanin 5	Protein Coding	P62079	53	GC04M098470	12.5143	https://www.genecards.org/cgi-bin/carddisp.pl?gene=TSPAN5
KATNAL2	Katanin Catalytic Subunit A1 Like 2	Protein Coding	Q8IYT4	48	GC18P046917	12.5143	https://www.genecards.org/cgi-bin/carddisp.pl?gene=KATNAL2
MIR29B1	MicroRNA 29b-1	RNA Gene		29	GC07M130877	12.5109	https://www.genecards.org/cgi-bin/carddisp.pl?gene=MIR29B1
LOC126861339	BRD4-Independent Group 4 Enhancer GRCh37_chr11:111957035-111958234	Functional Element		8	GC11P112616	12.5061	https://www.genecards.org/cgi-bin/carddisp.pl?gene=LOC126861339
TUBB	Tubulin Beta Class I	Protein Coding	P07437	62	GC06P144741	12.5038	https://www.genecards.org/cgi-bin/carddisp.pl?gene=TUBB
ZDHHC8	Zinc Finger DHHC-Type Palmitoyltransferase 8	Protein Coding	Q9ULC8	51	GC22P020129	12.502	https://www.genecards.org/cgi-bin/carddisp.pl?gene=ZDHHC8
PRC1	Protein Regulator Of Cytokinesis 1	Protein Coding	O43663	51	GC15M090966	12.4997	https://www.genecards.org/cgi-bin/carddisp.pl?gene=PRC1
STMN1	Stathmin 1	Protein Coding	P16949	57	GC01M025884	12.4983	https://www.genecards.org/cgi-bin/carddisp.pl?gene=STMN1
ALOX5	Arachidonate 5-Lipoxygenase	Protein Coding	P09917	62	GC10P045374	12.4938	https://www.genecards.org/cgi-bin/carddisp.pl?gene=ALOX5
APAF1	Apoptotic Peptidase Activating Factor 1	Protein Coding	O14727	60	GC12P098645	12.4919	https://www.genecards.org/cgi-bin/carddisp.pl?gene=APAF1
ARHGEF25	Rho Guanine Nucleotide Exchange Factor 25	Protein Coding	Q86VW2	50	GC12P062082	12.4888	https://www.genecards.org/cgi-bin/carddisp.pl?gene=ARHGEF25
DPH7	Diphthamide Biosynthesis 7	Protein Coding	Q9BTV6	48	GC09M137554	12.4888	https://www.genecards.org/cgi-bin/carddisp.pl?gene=DPH7
KRT33A	Keratin 33A	Protein Coding	O76009	48	GC17M041346	12.4888	https://www.genecards.org/cgi-bin/carddisp.pl?gene=KRT33A
GSTM3	Glutathione S-Transferase Mu 3	Protein Coding	P21266	58	GC01M109733	12.482	https://www.genecards.org/cgi-bin/carddisp.pl?gene=GSTM3
FOXH1	Forkhead Box H1	Protein Coding	O75593	52	GC08M144473	12.4806	https://www.genecards.org/cgi-bin/carddisp.pl?gene=FOXH1
MBD4	Methyl-CpG Binding Domain 4, DNA Glycosylase	Protein Coding	O95243	56	GC03M129430	12.4803	https://www.genecards.org/cgi-bin/carddisp.pl?gene=MBD4
LARP1B	La Ribonucleoprotein 1B	Protein Coding	Q659C4	45	GC04P128061	12.4736	https://www.genecards.org/cgi-bin/carddisp.pl?gene=LARP1B
OVAAL	Ovarian Adenocarcinoma Amplified Long Non-Coding RNA	RNA Gene		24	GC01P180509	12.4571	https://www.genecards.org/cgi-bin/carddisp.pl?gene=OVAAL
TNFRSF11B	TNF Receptor Superfamily Member 11b	Protein Coding	O00300	60	GC08M118923	12.4558	https://www.genecards.org/cgi-bin/carddisp.pl?gene=TNFRSF11B
GAST	Gastrin	Protein Coding	P01350	52	GC17P041712	12.4538	https://www.genecards.org/cgi-bin/carddisp.pl?gene=GAST
ZNF136	Zinc Finger Protein 136	Protein Coding	P52737	47	GC19P012163	12.4528	https://www.genecards.org/cgi-bin/carddisp.pl?gene=ZNF136
SV2B	Synaptic Vesicle Glycoprotein 2B	Protein Coding	Q7L1I2	52	GC15P091099	12.4487	https://www.genecards.org/cgi-bin/carddisp.pl?gene=SV2B
LINC01564	Long Intergenic Non-Protein Coding RNA 1564	RNA Gene		23	GC06P145088	12.4476	https://www.genecards.org/cgi-bin/carddisp.pl?gene=LINC01564
IRGQ	Immunity Related GTPase Q	Protein Coding	Q8WZA9	43	GC19M043584	12.4429	https://www.genecards.org/cgi-bin/carddisp.pl?gene=IRGQ
HIPK4	Homeodomain Interacting Protein Kinase 4	Protein Coding	Q8NE63	45	GC19M040379	12.4376	https://www.genecards.org/cgi-bin/carddisp.pl?gene=HIPK4
CD79A	CD79a Molecule	Protein Coding	P11912	60	GC19P041877	12.437	https://www.genecards.org/cgi-bin/carddisp.pl?gene=CD79A
POMC	Proopiomelanocortin	Protein Coding	P01189	61	GC02M025160	12.4337	https://www.genecards.org/cgi-bin/carddisp.pl?gene=POMC
CDH13	Cadherin 13	Protein Coding	P55290	57	GC16P082626	12.4273	https://www.genecards.org/cgi-bin/carddisp.pl?gene=CDH13
ADAM17	ADAM Metallopeptidase Domain 17	Protein Coding	P78536	64	GC02M009488	12.4243	https://www.genecards.org/cgi-bin/carddisp.pl?gene=ADAM17
EREG	Epiregulin	Protein Coding	O14944	54	GC04P074366	12.4236	https://www.genecards.org/cgi-bin/carddisp.pl?gene=EREG
POLN	DNA Polymerase Nu	Protein Coding	Q7Z5Q5	47	GC04M005292	12.407	https://www.genecards.org/cgi-bin/carddisp.pl?gene=POLN
WNK2	WNK Lysine Deficient Protein Kinase 2	Protein Coding	Q9Y3S1	49	GC09P093184	12.4015	https://www.genecards.org/cgi-bin/carddisp.pl?gene=WNK2
CCDC171	Coiled-Coil Domain Containing 171	Protein Coding	Q6TFL3	44	GC09P016176	12.4004	https://www.genecards.org/cgi-bin/carddisp.pl?gene=CCDC171
CT47A1	Cancer/Testis Antigen Family 47 Member A1	Protein Coding	Q5JQC4	29	GC0XM120982	12.3928	https://www.genecards.org/cgi-bin/carddisp.pl?gene=CT47A1
CT47A11	Cancer/Testis Antigen Family 47 Member A11	Protein Coding	Q5JQC4	28	GC0XM120933	12.3928	https://www.genecards.org/cgi-bin/carddisp.pl?gene=CT47A11
CT47A4	Cancer/Testis Antigen Family 47 Member A4	Protein Coding	Q5JQC4	24	GC0XM120967	12.3928	https://www.genecards.org/cgi-bin/carddisp.pl?gene=CT47A4
PCDHA2	Protocadherin Alpha 2	Protein Coding	Q9Y5H9	48	GC05P153581	12.3897	https://www.genecards.org/cgi-bin/carddisp.pl?gene=PCDHA2
PCDHA7	Protocadherin Alpha 7	Protein Coding	Q9UN72	45	GC05P153586	12.3897	https://www.genecards.org/cgi-bin/carddisp.pl?gene=PCDHA7
ZP4	Zona Pellucida Glycoprotein 4	Protein Coding	Q12836	44	GC01M237877	12.3897	https://www.genecards.org/cgi-bin/carddisp.pl?gene=ZP4
HCG11	HLA Complex Group 11	RNA Gene		27	GC06P144562	12.3884	https://www.genecards.org/cgi-bin/carddisp.pl?gene=HCG11
LINC00515	Long Intergenic Non-Protein Coding RNA 515	RNA Gene		25	GC21M025582	12.3848	https://www.genecards.org/cgi-bin/carddisp.pl?gene=LINC00515
CARS2	Cysteinyl-TRNA Synthetase 2, Mitochondrial	Protein Coding	Q9HA77	52	GC13M110641	12.3843	https://www.genecards.org/cgi-bin/carddisp.pl?gene=CARS2
ENTPD3	Ectonucleoside Triphosphate Diphosphohydrolase 3	Protein Coding	O75355	56	GC03P041043	12.3843	https://www.genecards.org/cgi-bin/carddisp.pl?gene=ENTPD3
EMSY	EMSY Transcriptional Repressor, BRCA2 Interacting	Protein Coding	Q7Z589	48	GC11P095403	12.3799	https://www.genecards.org/cgi-bin/carddisp.pl?gene=EMSY
SYNGR1	Synaptogyrin 1	Protein Coding	O43759	53	GC22P076068	12.3719	https://www.genecards.org/cgi-bin/carddisp.pl?gene=SYNGR1
NAPB	NSF Attachment Protein Beta	Protein Coding	Q9H115	52	GC20M023374	12.3719	https://www.genecards.org/cgi-bin/carddisp.pl?gene=NAPB
KCNF1	Potassium Voltage-Gated Channel Modifier Subfamily F Member 1	Protein Coding	Q9H3M0	49	GC02P010911	12.3719	https://www.genecards.org/cgi-bin/carddisp.pl?gene=KCNF1
CYP3A5	Cytochrome P450 Family 3 Subfamily A Member 5	Protein Coding	P20815	58	GC07M099648	12.37	https://www.genecards.org/cgi-bin/carddisp.pl?gene=CYP3A5
ARHGAP20	Rho GTPase Activating Protein 20	Protein Coding	Q9P2F6	47	GC11M110577	12.3588	https://www.genecards.org/cgi-bin/carddisp.pl?gene=ARHGAP20
VTN	Vitronectin	Protein Coding	P04004	57	GC17M084696	12.3588	https://www.genecards.org/cgi-bin/carddisp.pl?gene=VTN
CASP1	Caspase 1	Protein Coding	P29466	62	GC11M105025	12.3561	https://www.genecards.org/cgi-bin/carddisp.pl?gene=CASP1
MAMDC2	MAM Domain Containing 2	Protein Coding	Q7Z304	49	GC09P070043	12.3447	https://www.genecards.org/cgi-bin/carddisp.pl?gene=MAMDC2
ZNF772	Zinc Finger Protein 772	Protein Coding	Q68DY9	40	GC19M057466	12.3447	https://www.genecards.org/cgi-bin/carddisp.pl?gene=ZNF772
OR2T1	Olfactory Receptor Family 2 Subfamily T Member 1	Protein Coding	O43869	39	GC01P248405	12.3447	https://www.genecards.org/cgi-bin/carddisp.pl?gene=OR2T1
PTGFR	Prostaglandin F Receptor	Protein Coding	P43088	56	GC01P078303	12.3357	https://www.genecards.org/cgi-bin/carddisp.pl?gene=PTGFR
LOC130004293	ATAC-STARR-Seq Lymphoblastoid Silent Region 2590	Functional Element		8	GC10P114761	12.3331	https://www.genecards.org/cgi-bin/carddisp.pl?gene=LOC130004293
PCDHA1	Protocadherin Alpha 1	Protein Coding	Q9Y5I3	48	GC05P153580	12.3293	https://www.genecards.org/cgi-bin/carddisp.pl?gene=PCDHA1
PLB1	Phospholipase B1	Protein Coding	Q6P1J6	48	GC02P028817	12.3293	https://www.genecards.org/cgi-bin/carddisp.pl?gene=PLB1
AGBL4	AGBL Carboxypeptidase 4	Protein Coding	Q5VU57	46	GC01M048532	12.3293	https://www.genecards.org/cgi-bin/carddisp.pl?gene=AGBL4
PLEKHG4B	Pleckstrin Homology And RhoGEF Domain Containing G4B	Protein Coding	Q96PX9	46	GC05P000093	12.3293	https://www.genecards.org/cgi-bin/carddisp.pl?gene=PLEKHG4B
RSPO3	R-Spondin 3	Protein Coding	Q9BXY4	51	GC06P127118	12.3255	https://www.genecards.org/cgi-bin/carddisp.pl?gene=RSPO3
IKBKB	Inhibitor Of Nuclear Factor Kappa B Kinase Subunit Beta	Protein Coding	O14920	67	GC08P042271	12.318	https://www.genecards.org/cgi-bin/carddisp.pl?gene=IKBKB
KCNJ4	Potassium Inwardly Rectifying Channel Subfamily J Member 4	Protein Coding	P48050	55	GC22M038426	12.3124	https://www.genecards.org/cgi-bin/carddisp.pl?gene=KCNJ4
PCDHA6	Protocadherin Alpha 6	Protein Coding	Q9UN73	45	GC05P153585	12.3124	https://www.genecards.org/cgi-bin/carddisp.pl?gene=PCDHA6
OR5AC2	Olfactory Receptor Family 5 Subfamily AC Member 2	Protein Coding	Q9NZP5	42	GC03P098087	12.3124	https://www.genecards.org/cgi-bin/carddisp.pl?gene=OR5AC2
PCM1	Pericentriolar Material 1	Protein Coding	Q15154	53	GC08P017922	12.3101	https://www.genecards.org/cgi-bin/carddisp.pl?gene=PCM1
PRSS21	Serine Protease 21	Protein Coding	Q9Y6M0	51	GC16P095836	12.31	https://www.genecards.org/cgi-bin/carddisp.pl?gene=PRSS21
ZNF431	Zinc Finger Protein 431	Protein Coding	Q8TF32	45	GC19P021142	12.3094	https://www.genecards.org/cgi-bin/carddisp.pl?gene=ZNF431
PSG2	Pregnancy Specific Beta-1-Glycoprotein 2	Protein Coding	P11465	47	GC19M043064	12.3091	https://www.genecards.org/cgi-bin/carddisp.pl?gene=PSG2
LNCR3	Lung Cancer Susceptibility 3	Genetic Locus		5	GC05U901116	12.3042	https://www.genecards.org/cgi-bin/carddisp.pl?gene=LNCR3
RBFOX1	RNA Binding Fox-1 Homolog 1	Protein Coding	Q9NWB1	53	GC16P095908	12.3032	https://www.genecards.org/cgi-bin/carddisp.pl?gene=RBFOX1
SNHG8	Small Nucleolar RNA Host Gene 8	RNA Gene		27	GC04P118278	12.3029	https://www.genecards.org/cgi-bin/carddisp.pl?gene=SNHG8
ADA	Adenosine Deaminase	Protein Coding	P00813	64	GC20M044620	12.3021	https://www.genecards.org/cgi-bin/carddisp.pl?gene=ADA
BRCA3	Breast Cancer 3	Genetic Locus		8	GC13U990062	12.301	https://www.genecards.org/cgi-bin/carddisp.pl?gene=BRCA3
LINC01433	Long Intergenic Non-Protein Coding RNA 1433	RNA Gene		21	GC20P009009	12.2992	https://www.genecards.org/cgi-bin/carddisp.pl?gene=LINC01433
MIR129-1	MicroRNA 129-1	RNA Gene		27	GC07P128207	12.2969	https://www.genecards.org/cgi-bin/carddisp.pl?gene=MIR129-1
CT45A8	Cancer/Testis Antigen Family 45 Member A8	Protein Coding	P0DMV1	18	GC0XM135846	12.2952	https://www.genecards.org/cgi-bin/carddisp.pl?gene=CT45A8
CT45A9	Cancer/Testis Antigen Family 45 Member A9	Protein Coding	P0DMV2	17	GC0XM135863	12.2952	https://www.genecards.org/cgi-bin/carddisp.pl?gene=CT45A9
PCDHA8	Protocadherin Alpha 8	Protein Coding	Q9Y5H6	44	GC05P153587	12.2931	https://www.genecards.org/cgi-bin/carddisp.pl?gene=PCDHA8
TRIM34	Tripartite Motif Containing 34	Protein Coding	Q9BYJ4	43	GC11P005619	12.2931	https://www.genecards.org/cgi-bin/carddisp.pl?gene=TRIM34
DSC2	Desmocollin 2	Protein Coding	Q02487	58	GC18M031058	12.2857	https://www.genecards.org/cgi-bin/carddisp.pl?gene=DSC2
PPARA	Peroxisome Proliferator Activated Receptor Alpha	Protein Coding	Q07869	58	GC22P046150	12.2821	https://www.genecards.org/cgi-bin/carddisp.pl?gene=PPARA
LOC130003807	ATAC-STARR-Seq Lymphoblastoid Active Region 3353	Functional Element		9	GC10P049804	12.2806	https://www.genecards.org/cgi-bin/carddisp.pl?gene=LOC130003807
HK2	Hexokinase 2	Protein Coding	P52789	59	GC02P075073	12.2802	https://www.genecards.org/cgi-bin/carddisp.pl?gene=HK2
CT47B1	Cancer/Testis Antigen Family 47 Member B1	Protein Coding	P0C2W7	30	GC0XM120872	12.2776	https://www.genecards.org/cgi-bin/carddisp.pl?gene=CT47B1
LOC130061310	ATAC-STARR-Seq Lymphoblastoid Active Region 12491	Functional Element		5	GC17P130572	12.2703	https://www.genecards.org/cgi-bin/carddisp.pl?gene=LOC130061310
PDP2	Pyruvate Dehydrogenase Phosphatase Catalytic Subunit 2	Protein Coding	Q9P2J9	52	GC16P097585	12.2703	https://www.genecards.org/cgi-bin/carddisp.pl?gene=PDP2
EFCAB6	EF-Hand Calcium Binding Domain 6	Protein Coding	Q5THR3	46	GC22M079379	12.2703	https://www.genecards.org/cgi-bin/carddisp.pl?gene=EFCAB6
SLC35G1	Solute Carrier Family 35 Member G1	Protein Coding	Q2M3R5	44	GC10P093893	12.2703	https://www.genecards.org/cgi-bin/carddisp.pl?gene=SLC35G1
ENTPD3-AS1	ENTPD3 Antisense RNA 1	RNA Gene		24	GC03M040086	12.2665	https://www.genecards.org/cgi-bin/carddisp.pl?gene=ENTPD3-AS1
LRP6	LDL Receptor Related Protein 6	Protein Coding	O75581	60	GC12M030861	12.2644	https://www.genecards.org/cgi-bin/carddisp.pl?gene=LRP6
MSH5	MutS Homolog 5	Protein Coding	O43196	54	GC06P144777	12.2563	https://www.genecards.org/cgi-bin/carddisp.pl?gene=MSH5
LINC00574	Long Intergenic Non-Protein Coding RNA 574	RNA Gene	Q9H8X3	30	GC06P169790	12.2525	https://www.genecards.org/cgi-bin/carddisp.pl?gene=LINC00574
TGM2	Transglutaminase 2	Protein Coding	P21980	60	GC20M038127	12.2486	https://www.genecards.org/cgi-bin/carddisp.pl?gene=TGM2
LTA	Lymphotoxin Alpha	Protein Coding	P01374	55	GC06P144762	12.2473	https://www.genecards.org/cgi-bin/carddisp.pl?gene=LTA
EGLN1	Egl-9 Family Hypoxia Inducible Factor 1	Protein Coding	Q9GZT9	63	GC01M231363	12.2448	https://www.genecards.org/cgi-bin/carddisp.pl?gene=EGLN1
UNC79	Unc-79 Homolog, NALCN Channel Complex Subunit	Protein Coding	Q9P2D8	47	GC14P093333	12.2405	https://www.genecards.org/cgi-bin/carddisp.pl?gene=UNC79
ACRV1	Acrosomal Vesicle Protein 1	Protein Coding	P26436	47	GC11M125671	12.2397	https://www.genecards.org/cgi-bin/carddisp.pl?gene=ACRV1
CXCL10	C-X-C Motif Chemokine Ligand 10	Protein Coding	P02778	57	GC04M076021	12.218	https://www.genecards.org/cgi-bin/carddisp.pl?gene=CXCL10
MTAP	Methylthioadenosine Phosphorylase	Protein Coding	Q13126	62	GC09P021841	12.2154	https://www.genecards.org/cgi-bin/carddisp.pl?gene=MTAP
ZNF300P1	Zinc Finger Protein 300 Pseudogene 1	Pseudogene		21	GC05M150930	12.2063	https://www.genecards.org/cgi-bin/carddisp.pl?gene=ZNF300P1
AGER	Advanced Glycosylation End-Product Specific Receptor	Protein Coding	Q15109	59	GC06M032180	12.2015	https://www.genecards.org/cgi-bin/carddisp.pl?gene=AGER
LINC01088	Long Intergenic Non-Protein Coding RNA 1088	RNA Gene		25	GC04P079036	12.1977	https://www.genecards.org/cgi-bin/carddisp.pl?gene=LINC01088
LINC01554	Long Intergenic Non-Protein Coding RNA 1554	RNA Gene	Q52M75	29	GC05P095838	12.1973	https://www.genecards.org/cgi-bin/carddisp.pl?gene=LINC01554
MALINC1	Mitosis Associated Long Intergenic Non-Coding RNA 1	RNA Gene		23	GC05M140073	12.1944	https://www.genecards.org/cgi-bin/carddisp.pl?gene=MALINC1
HSPA8	Heat Shock Protein Family A (Hsp70) Member 8	Protein Coding	P11142	62	GC11M123057	12.1852	https://www.genecards.org/cgi-bin/carddisp.pl?gene=HSPA8
SLC25A47	Solute Carrier Family 25 Member 47	Protein Coding	Q6Q0C1	48	GC14P100323	12.1762	https://www.genecards.org/cgi-bin/carddisp.pl?gene=SLC25A47
PRDM1	PR/SET Domain 1	Protein Coding	O75626	58	GC06P145634	12.1728	https://www.genecards.org/cgi-bin/carddisp.pl?gene=PRDM1
MAGEA4	MAGE Family Member A4	Protein Coding	P43358	50	GC0XP151912	12.1723	https://www.genecards.org/cgi-bin/carddisp.pl?gene=MAGEA4
SERPINB2	Serpin Family B Member 2	Protein Coding	P05120	56	GC18P063871	12.162	https://www.genecards.org/cgi-bin/carddisp.pl?gene=SERPINB2
MIR662	MicroRNA 662	RNA Gene		23	GC16P095755	12.1531	https://www.genecards.org/cgi-bin/carddisp.pl?gene=MIR662
EPHX1	Epoxide Hydrolase 1	Protein Coding	P07099	57	GC01P225810	12.1489	https://www.genecards.org/cgi-bin/carddisp.pl?gene=EPHX1
EIF3E	Eukaryotic Translation Initiation Factor 3 Subunit E	Protein Coding	P60228	51	GC08M108163	12.1478	https://www.genecards.org/cgi-bin/carddisp.pl?gene=EIF3E
MIR196A1	MicroRNA 196a-1	RNA Gene		31	GC17M048632	12.139	https://www.genecards.org/cgi-bin/carddisp.pl?gene=MIR196A1
STRADB	STE20 Related Adaptor Beta	Protein Coding	Q9C0K7	51	GC02P201387	12.1327	https://www.genecards.org/cgi-bin/carddisp.pl?gene=STRADB
ITGB1-DT	ITGB1 Divergent Transcript	RNA Gene		21	GC10P032959	12.1313	https://www.genecards.org/cgi-bin/carddisp.pl?gene=ITGB1-DT
MIR103A2	MicroRNA 103a-2	RNA Gene		25	GC20P003917	12.1292	https://www.genecards.org/cgi-bin/carddisp.pl?gene=MIR103A2
LOC129930620	ATAC-STARR-Seq Lymphoblastoid Silent Region 934	Functional Element		9	GC01P059806	12.1242	https://www.genecards.org/cgi-bin/carddisp.pl?gene=LOC129930620
LOC129931529	ATAC-STARR-Seq Lymphoblastoid Active Region 1799	Functional Element		8	GC01P169146	12.1242	https://www.genecards.org/cgi-bin/carddisp.pl?gene=LOC129931529
TFAP2A	Transcription Factor AP-2 Alpha	Protein Coding	P05549	60	GC06M010393	12.1181	https://www.genecards.org/cgi-bin/carddisp.pl?gene=TFAP2A
OR4C12	Olfactory Receptor Family 4 Subfamily C Member 12	Protein Coding	Q96R67	40	GC11M128662	12.1116	https://www.genecards.org/cgi-bin/carddisp.pl?gene=OR4C12
ITGA2	Integrin Subunit Alpha 2	Protein Coding	P17301	59	GC05P052989	12.1115	https://www.genecards.org/cgi-bin/carddisp.pl?gene=ITGA2
THSD7B	Thrombospondin Type 1 Domain Containing 7B	Protein Coding	Q9C0I4	44	GC02P136765	12.1012	https://www.genecards.org/cgi-bin/carddisp.pl?gene=THSD7B
STK4	Serine/Threonine Kinase 4	Protein Coding	Q13043	62	GC20P044966	12.0879	https://www.genecards.org/cgi-bin/carddisp.pl?gene=STK4
ANGPT1	Angiopoietin 1	Protein Coding	Q15389	58	GC08M107246	12.0819	https://www.genecards.org/cgi-bin/carddisp.pl?gene=ANGPT1
KREMEN1	Kringle Containing Transmembrane Protein 1	Protein Coding	Q96MU8	56	GC22P029073	12.0675	https://www.genecards.org/cgi-bin/carddisp.pl?gene=KREMEN1
CD27	CD27 Molecule	Protein Coding	P26842	59	GC12P042087	12.06	https://www.genecards.org/cgi-bin/carddisp.pl?gene=CD27
SGK2	Serum/Glucocorticoid Regulated Kinase 2	Protein Coding	Q9HBY8	53	GC20P043558	12.0513	https://www.genecards.org/cgi-bin/carddisp.pl?gene=SGK2
NCOA1	Nuclear Receptor Coactivator 1	Protein Coding	Q15788	57	GC02P024492	12.0446	https://www.genecards.org/cgi-bin/carddisp.pl?gene=NCOA1
LINC01186	Long Intergenic Non-Protein Coding RNA 1186	RNA Gene		20	GC0XM046258	12.0437	https://www.genecards.org/cgi-bin/carddisp.pl?gene=LINC01186
SLC19A1	Solute Carrier Family 19 Member 1	Protein Coding	P41440	59	GC21M045493	12.0315	https://www.genecards.org/cgi-bin/carddisp.pl?gene=SLC19A1
GPR26	G Protein-Coupled Receptor 26	Protein Coding	Q8NDV2	47	GC10P123666	12.0308	https://www.genecards.org/cgi-bin/carddisp.pl?gene=GPR26
PCDHA4	Protocadherin Alpha 4	Protein Coding	Q9UN74	44	GC05P153583	12.0308	https://www.genecards.org/cgi-bin/carddisp.pl?gene=PCDHA4
TSNAXIP1	Translin Associated Factor X Interacting Protein 1	Protein Coding	Q2TAA8	44	GC16P067806	12.0308	https://www.genecards.org/cgi-bin/carddisp.pl?gene=TSNAXIP1
PAWR	Pro-Apoptotic WT1 Regulator	Protein Coding	Q96IZ0	54	GC12M079574	12.0268	https://www.genecards.org/cgi-bin/carddisp.pl?gene=PAWR
LINC01405	Long Intergenic Non-Protein Coding RNA 1405	RNA Gene		24	GC12P110982	12.0266	https://www.genecards.org/cgi-bin/carddisp.pl?gene=LINC01405
TF	Transferrin	Protein Coding	P02787	64	GC03P140082	12.0264	https://www.genecards.org/cgi-bin/carddisp.pl?gene=TF
MAF	MAF BZIP Transcription Factor	Protein Coding	O75444	58	GC16M079204	12.0203	https://www.genecards.org/cgi-bin/carddisp.pl?gene=MAF
LINC00623	Long Intergenic Non-Protein Coding RNA 623	RNA Gene		23	GC01P123275	12.0184	https://www.genecards.org/cgi-bin/carddisp.pl?gene=LINC00623
TCERG1	Transcription Elongation Regulator 1	Protein Coding	O14776	51	GC05P146447	12.0183	https://www.genecards.org/cgi-bin/carddisp.pl?gene=TCERG1
RPS27A	Ribosomal Protein S27a	Protein Coding	P62979	55	GC02P055231	12.0176	https://www.genecards.org/cgi-bin/carddisp.pl?gene=RPS27A
DDX3X	DEAD-Box Helicase 3 X-Linked	Protein Coding	O00571	62	GC0XP041333	12.0111	https://www.genecards.org/cgi-bin/carddisp.pl?gene=DDX3X
MAGEA1	MAGE Family Member A1	Protein Coding	P43355	48	GC0XP153179	12.0031	https://www.genecards.org/cgi-bin/carddisp.pl?gene=MAGEA1
LDOC1	LDOC1 Regulator Of NFKB Signaling	Protein Coding	O95751	43	GC0XM141111	12.0029	https://www.genecards.org/cgi-bin/carddisp.pl?gene=LDOC1
IL15	Interleukin 15	Protein Coding	P40933	55	GC04P141636	12.0011	https://www.genecards.org/cgi-bin/carddisp.pl?gene=IL15
FAXC	Failed Axon Connections Homolog, Metaxin Like GST Domain Containing	Protein Coding	Q5TGI0	46	GC06M099271	11.9985	https://www.genecards.org/cgi-bin/carddisp.pl?gene=FAXC
ZNF717	Zinc Finger Protein 717	Protein Coding	Q9BY31	43	GC03M075678	11.9985	https://www.genecards.org/cgi-bin/carddisp.pl?gene=ZNF717
IKBKE	Inhibitor Of Nuclear Factor Kappa B Kinase Subunit Epsilon	Protein Coding	Q14164	58	GC01P206470	11.9945	https://www.genecards.org/cgi-bin/carddisp.pl?gene=IKBKE
CSF3R	Colony Stimulating Factor 3 Receptor	Protein Coding	Q99062	60	GC01M036466	11.9912	https://www.genecards.org/cgi-bin/carddisp.pl?gene=CSF3R
DCK	Deoxycytidine Kinase	Protein Coding	P27707	56	GC04P070992	11.9855	https://www.genecards.org/cgi-bin/carddisp.pl?gene=DCK
F2	Coagulation Factor II, Thrombin	Protein Coding	P00734	63	GC11P048054	11.9844	https://www.genecards.org/cgi-bin/carddisp.pl?gene=F2
TNFRSF1B	TNF Receptor Superfamily Member 1B	Protein Coding	P20333	61	GC01P051309	11.9831	https://www.genecards.org/cgi-bin/carddisp.pl?gene=TNFRSF1B
MYLK	Myosin Light Chain Kinase	Protein Coding	Q15746	65	GC03M123610	11.9818	https://www.genecards.org/cgi-bin/carddisp.pl?gene=MYLK
KLF3-AS1	KLF3 Antisense RNA 1	RNA Gene		27	GC04M038594	11.9816	https://www.genecards.org/cgi-bin/carddisp.pl?gene=KLF3-AS1
PLEKHG1	Pleckstrin Homology And RhoGEF Domain Containing G1	Protein Coding	Q9ULL1	49	GC06P150599	11.9792	https://www.genecards.org/cgi-bin/carddisp.pl?gene=PLEKHG1
CAT	Catalase	Protein Coding	P04040	64	GC11P034460	11.9754	https://www.genecards.org/cgi-bin/carddisp.pl?gene=CAT
BCL2A1	BCL2 Related Protein A1	Protein Coding	Q16548	54	GC15M152031	11.9719	https://www.genecards.org/cgi-bin/carddisp.pl?gene=BCL2A1
FGF14-AS2	FGF14 Antisense RNA 2	RNA Gene		22	GC13P102394	11.9691	https://www.genecards.org/cgi-bin/carddisp.pl?gene=FGF14-AS2
GABRA6	Gamma-Aminobutyric Acid Type A Receptor Subunit Alpha6	Protein Coding	Q16445	58	GC05P161547	11.9634	https://www.genecards.org/cgi-bin/carddisp.pl?gene=GABRA6
LEF1-AS1	LEF1 Antisense RNA 1	RNA Gene		27	GC04P108167	11.9611	https://www.genecards.org/cgi-bin/carddisp.pl?gene=LEF1-AS1
PKD2L1	Polycystin 2 Like 1, Transient Receptor Potential Cation Channel	Protein Coding	Q9P0L9	54	GC10M100288	11.9564	https://www.genecards.org/cgi-bin/carddisp.pl?gene=PKD2L1
PODN	Podocan	Protein Coding	Q7Z5L7	51	GC01P053062	11.9564	https://www.genecards.org/cgi-bin/carddisp.pl?gene=PODN
CFAP43	Cilia And Flagella Associated Protein 43	Protein Coding	Q8NDM7	47	GC10M104129	11.9564	https://www.genecards.org/cgi-bin/carddisp.pl?gene=CFAP43
PCDHA10	Protocadherin Alpha 10	Protein Coding	Q9Y5I2	47	GC05P153589	11.9564	https://www.genecards.org/cgi-bin/carddisp.pl?gene=PCDHA10
ITPRIPL1	ITPRIP Like 1	Protein Coding	Q6GPH6	44	GC02P097985	11.9564	https://www.genecards.org/cgi-bin/carddisp.pl?gene=ITPRIPL1
PCDHA5	Protocadherin Alpha 5	Protein Coding	Q9Y5H7	44	GC05P153584	11.9564	https://www.genecards.org/cgi-bin/carddisp.pl?gene=PCDHA5
ZNF419	Zinc Finger Protein 419	Protein Coding	Q96HQ0	44	GC19P123795	11.9564	https://www.genecards.org/cgi-bin/carddisp.pl?gene=ZNF419
ZNF287	Zinc Finger Protein 287	Protein Coding	Q9HBT7	42	GC17M084373	11.9564	https://www.genecards.org/cgi-bin/carddisp.pl?gene=ZNF287
BNIP5	BCL2 Interacting Protein 5	Protein Coding	P0C671	40	GC06M098043	11.9564	https://www.genecards.org/cgi-bin/carddisp.pl?gene=BNIP5
HPGD	15-Hydroxyprostaglandin Dehydrogenase	Protein Coding	P15428	59	GC04M174490	11.9561	https://www.genecards.org/cgi-bin/carddisp.pl?gene=HPGD
IL16	Interleukin 16	Protein Coding	Q14005	54	GC15P081159	11.9459	https://www.genecards.org/cgi-bin/carddisp.pl?gene=IL16
YY1	YY1 Transcription Factor	Protein Coding	P25490	61	GC14P100238	11.942	https://www.genecards.org/cgi-bin/carddisp.pl?gene=YY1
FOXD2-AS1	FOXD2 Adjacent Opposite Strand RNA 1	RNA Gene		23	GC01M047432	11.9337	https://www.genecards.org/cgi-bin/carddisp.pl?gene=FOXD2-AS1
SLC13A3	Solute Carrier Family 13 Member 3	Protein Coding	Q8WWT9	55	GC20M046557	11.9266	https://www.genecards.org/cgi-bin/carddisp.pl?gene=SLC13A3
PCDHB1	Protocadherin Beta 1	Protein Coding	Q9Y5F3	47	GC05P153590	11.9266	https://www.genecards.org/cgi-bin/carddisp.pl?gene=PCDHB1
BTBD16	BTB Domain Containing 16	Protein Coding	Q32M84	44	GC10P122271	11.9266	https://www.genecards.org/cgi-bin/carddisp.pl?gene=BTBD16
OR6K2	Olfactory Receptor Family 6 Subfamily K Member 2	Protein Coding	Q8NGY2	44	GC01M158699	11.9266	https://www.genecards.org/cgi-bin/carddisp.pl?gene=OR6K2
TAS2R20	Taste 2 Receptor Member 20	Protein Coding	P59543	44	GC12M030850	11.9266	https://www.genecards.org/cgi-bin/carddisp.pl?gene=TAS2R20
LINC01016	Long Intergenic Non-Protein Coding RNA 1016	RNA Gene		21	GC06M098590	11.9259	https://www.genecards.org/cgi-bin/carddisp.pl?gene=LINC01016
PDPN	Podoplanin	Protein Coding	Q86YL7	54	GC01P013583	11.9175	https://www.genecards.org/cgi-bin/carddisp.pl?gene=PDPN
SGO1-AS1	SGO1 Antisense RNA 1	RNA Gene		23	GC03P023038	11.9104	https://www.genecards.org/cgi-bin/carddisp.pl?gene=SGO1-AS1
LINC01567	Long Intergenic Non-Protein Coding RNA 1567	RNA Gene		20	GC16M024661	11.9103	https://www.genecards.org/cgi-bin/carddisp.pl?gene=LINC01567
CT45A10	Cancer/Testis Antigen Family 45 Member A10	Protein Coding	P0DMU9	23	GC0XM135881	11.9087	https://www.genecards.org/cgi-bin/carddisp.pl?gene=CT45A10
CD9	CD9 Molecule	Protein Coding	P21926	56	GC12P042075	11.902	https://www.genecards.org/cgi-bin/carddisp.pl?gene=CD9
AIFM1	Apoptosis Inducing Factor Mitochondria Associated 1	Protein Coding	O95831	62	GC0XM130129	11.9002	https://www.genecards.org/cgi-bin/carddisp.pl?gene=AIFM1
MIR657	MicroRNA 657	RNA Gene		23	GC17M081125	11.8956	https://www.genecards.org/cgi-bin/carddisp.pl?gene=MIR657
SSX2	SSX Family Member 2	Protein Coding	Q16385	44	GC0XM052696	11.8936	https://www.genecards.org/cgi-bin/carddisp.pl?gene=SSX2
MIR500A	MicroRNA 500a	RNA Gene		25	GC0XP050008	11.8872	https://www.genecards.org/cgi-bin/carddisp.pl?gene=MIR500A
GABPB1-AS1	GABPB1 Antisense RNA 1	RNA Gene		22	GC15P166349	11.8867	https://www.genecards.org/cgi-bin/carddisp.pl?gene=GABPB1-AS1
MIR17HG	MiR-17-92a-1 Cluster Host Gene	RNA Gene	Q75NE6	36	GC13P091347	11.8793	https://www.genecards.org/cgi-bin/carddisp.pl?gene=MIR17HG
LINC00598	Long Intergenic Non-Protein Coding RNA 598	RNA Gene		25	GC13M040676	11.8687	https://www.genecards.org/cgi-bin/carddisp.pl?gene=LINC00598
SOS2	SOS Ras/Rho Guanine Nucleotide Exchange Factor 2	Protein Coding	Q07890	57	GC14M050117	11.8686	https://www.genecards.org/cgi-bin/carddisp.pl?gene=SOS2
PDCD4	Programmed Cell Death 4	Protein Coding	Q53EL6	55	GC10P110871	11.8666	https://www.genecards.org/cgi-bin/carddisp.pl?gene=PDCD4
S100A8	S100 Calcium Binding Protein A8	Protein Coding	P05109	55	GC01M163874	11.8649	https://www.genecards.org/cgi-bin/carddisp.pl?gene=S100A8
CLDN1	Claudin 1	Protein Coding	O95832	59	GC03M190305	11.8647	https://www.genecards.org/cgi-bin/carddisp.pl?gene=CLDN1
HAVCR2	Hepatitis A Virus Cellular Receptor 2	Protein Coding	Q8TDQ0	59	GC05M157063	11.8598	https://www.genecards.org/cgi-bin/carddisp.pl?gene=HAVCR2
LINC01671	Long Intergenic Non-Protein Coding RNA 1671	RNA Gene		21	GC21M042579	11.8589	https://www.genecards.org/cgi-bin/carddisp.pl?gene=LINC01671
GABRG1	Gamma-Aminobutyric Acid Type A Receptor Subunit Gamma1	Protein Coding	Q8N1C3	51	GC04M046035	11.8547	https://www.genecards.org/cgi-bin/carddisp.pl?gene=GABRG1
ZSCAN2	Zinc Finger And SCAN Domain Containing 2	Protein Coding	Q7Z7L9	47	GC15P084600	11.8547	https://www.genecards.org/cgi-bin/carddisp.pl?gene=ZSCAN2
KIAA1755	KIAA1755	Protein Coding	Q5JYT7	43	GC20M038210	11.8547	https://www.genecards.org/cgi-bin/carddisp.pl?gene=KIAA1755
OR1S2	Olfactory Receptor Family 1 Subfamily S Member 2	Protein Coding	Q8NGQ3	41	GC11M058203	11.8547	https://www.genecards.org/cgi-bin/carddisp.pl?gene=OR1S2
OR14A16	Olfactory Receptor Family 14 Subfamily A Member 16	Protein Coding	Q8NHC5	40	GC01M247814	11.8547	https://www.genecards.org/cgi-bin/carddisp.pl?gene=OR14A16
OR2Z1	Olfactory Receptor Family 2 Subfamily Z Member 1	Protein Coding	Q8NG97	40	GC19P008721	11.8547	https://www.genecards.org/cgi-bin/carddisp.pl?gene=OR2Z1
OR5L1	Olfactory Receptor Family 5 Subfamily L Member 1	Protein Coding	Q8NGL2	40	GC11P055811	11.8547	https://www.genecards.org/cgi-bin/carddisp.pl?gene=OR5L1
OR8K3	Olfactory Receptor Family 8 Subfamily K Member 3 (Gene/Pseudogene)	Protein Coding	Q8NH51	39	GC11P056325	11.8547	https://www.genecards.org/cgi-bin/carddisp.pl?gene=OR8K3
ZNF534	Zinc Finger Protein 534	Protein Coding	Q76KX8	37	GC19P052429	11.8547	https://www.genecards.org/cgi-bin/carddisp.pl?gene=ZNF534
PTTG1	PTTG1 Regulator Of Sister Chromatid Separation, Securin	Protein Coding	O95997	54	GC05P160446	11.8506	https://www.genecards.org/cgi-bin/carddisp.pl?gene=PTTG1
BBC3	BCL2 Binding Component 3	Protein Coding	Q96PG8	53	GC19M047220	11.8453	https://www.genecards.org/cgi-bin/carddisp.pl?gene=BBC3
LOC128667231	RFX6 Prostate Cancer Risk Allelic Enhancer	Functional Element		2	GC06P116888	11.8432	https://www.genecards.org/cgi-bin/carddisp.pl?gene=LOC128667231
GPX1	Glutathione Peroxidase 1	Protein Coding	P07203	56	GC03M054007	11.8415	https://www.genecards.org/cgi-bin/carddisp.pl?gene=GPX1
MIR635	MicroRNA 635	RNA Gene		24	GC17M068424	11.8351	https://www.genecards.org/cgi-bin/carddisp.pl?gene=MIR635
CEACAM3	CEA Cell Adhesion Molecule 3	Protein Coding	P40198	54	GC19P041796	11.8303	https://www.genecards.org/cgi-bin/carddisp.pl?gene=CEACAM3
LINC00160	Long Intergenic Non-Protein Coding RNA 160	RNA Gene		24	GC21M034723	11.8217	https://www.genecards.org/cgi-bin/carddisp.pl?gene=LINC00160
PLAT	Plasminogen Activator, Tissue Type	Protein Coding	P00750	62	GC08M042174	11.821	https://www.genecards.org/cgi-bin/carddisp.pl?gene=PLAT
HNF4A	Hepatocyte Nuclear Factor 4 Alpha	Protein Coding	P41235	63	GC20P044355	11.8196	https://www.genecards.org/cgi-bin/carddisp.pl?gene=HNF4A
CT47A12	Cancer/Testis Antigen Family 47 Member A12	Protein Coding	Q5JQC4	25	GC0XM120878	11.8175	https://www.genecards.org/cgi-bin/carddisp.pl?gene=CT47A12
MIR454	MicroRNA 454	RNA Gene		27	GC17M059137	11.8146	https://www.genecards.org/cgi-bin/carddisp.pl?gene=MIR454
PLG	Plasminogen	Protein Coding	P00747	62	GC06P160702	11.8139	https://www.genecards.org/cgi-bin/carddisp.pl?gene=PLG
BNAT1	Breast Cancer Associated ESR1 Regulating Natural Antisense Transcript 1	RNA Gene		21	GC21M053919	11.8138	https://www.genecards.org/cgi-bin/carddisp.pl?gene=BNAT1
IGSF9B	Immunoglobulin Superfamily Member 9B	Protein Coding	Q9UPX0	44	GC11M134057	11.8132	https://www.genecards.org/cgi-bin/carddisp.pl?gene=IGSF9B
MALT1	MALT1 Paracaspase	Protein Coding	Q9UDY8	61	GC18P058671	11.8096	https://www.genecards.org/cgi-bin/carddisp.pl?gene=MALT1
DMTF1	Cyclin D Binding Myb Like Transcription Factor 1	Protein Coding	Q9Y222	45	GC07P088743	11.7966	https://www.genecards.org/cgi-bin/carddisp.pl?gene=DMTF1
PRC1-AS1	PRC1 Antisense RNA 1	RNA Gene		20	GC15P090966	11.7946	https://www.genecards.org/cgi-bin/carddisp.pl?gene=PRC1-AS1
NAA10	N-Alpha-Acetyltransferase 10, NatA Catalytic Subunit	Protein Coding	P41227	58	GC0XM153929	11.7929	https://www.genecards.org/cgi-bin/carddisp.pl?gene=NAA10
IGFBP5	Insulin Like Growth Factor Binding Protein 5	Protein Coding	P24593	55	GC02M216672	11.7849	https://www.genecards.org/cgi-bin/carddisp.pl?gene=IGFBP5
CCDST	Cervical Cancer Associated DHX9 Suppressive Transcript	RNA Gene		25	GC01P167887	11.7848	https://www.genecards.org/cgi-bin/carddisp.pl?gene=CCDST
GPI	Glucose-6-Phosphate Isomerase	Protein Coding	P06744	60	GC19P034359	11.7845	https://www.genecards.org/cgi-bin/carddisp.pl?gene=GPI
CARD11	Caspase Recruitment Domain Family Member 11	Protein Coding	Q9BXL7	60	GC07M002906	11.7827	https://www.genecards.org/cgi-bin/carddisp.pl?gene=CARD11
DUSP1	Dual Specificity Phosphatase 1	Protein Coding	P28562	59	GC05M172768	11.7823	https://www.genecards.org/cgi-bin/carddisp.pl?gene=DUSP1
HLA-G	Major Histocompatibility Complex, Class I, G	Protein Coding	P17693	58	GC06P144710	11.7815	https://www.genecards.org/cgi-bin/carddisp.pl?gene=HLA-G
PDZRN3	PDZ Domain Containing Ring Finger 3	Protein Coding	Q9UPQ7	48	GC03M073382	11.7739	https://www.genecards.org/cgi-bin/carddisp.pl?gene=PDZRN3
CTRC	Chymotrypsin C	Protein Coding	Q99895	58	GC01P015438	11.7693	https://www.genecards.org/cgi-bin/carddisp.pl?gene=CTRC
PIN1	Peptidylprolyl Cis/Trans Isomerase, NIMA-Interacting 1	Protein Coding	Q13526	60	GC19P009835	11.7693	https://www.genecards.org/cgi-bin/carddisp.pl?gene=PIN1
INS-IGF2	INS-IGF2 Readthrough	Protein Coding	F8WCM5	37	GC11M012584	11.76	https://www.genecards.org/cgi-bin/carddisp.pl?gene=INS-IGF2
HLA-DQA1	Major Histocompatibility Complex, Class II, DQ Alpha 1	Protein Coding	P01909	55	GC06P144795	11.7526	https://www.genecards.org/cgi-bin/carddisp.pl?gene=HLA-DQA1
LEFTY2	Left-Right Determination Factor 2	Protein Coding	O00292	56	GC01M226885	11.7461	https://www.genecards.org/cgi-bin/carddisp.pl?gene=LEFTY2
NR1H2	Nuclear Receptor Subfamily 1 Group H Member 2	Protein Coding	P55055	58	GC19P050329	11.7417	https://www.genecards.org/cgi-bin/carddisp.pl?gene=NR1H2
XLOC_007697	Uncharacterized LOC105500239	RNA Gene		14	GC09P059947	11.7411	https://www.genecards.org/cgi-bin/carddisp.pl?gene=XLOC_007697
CIP2A	Cellular Inhibitor Of PP2A	Protein Coding	Q8TCG1	48	GC03M108606	11.7395	https://www.genecards.org/cgi-bin/carddisp.pl?gene=CIP2A
NIPA2	NIPA Magnesium Transporter 2	Protein Coding	Q8N8Q9	49	GC15P165537	11.7337	https://www.genecards.org/cgi-bin/carddisp.pl?gene=NIPA2
FGF23	Fibroblast Growth Factor 23	Protein Coding	Q9GZV9	59	GC12M004368	11.7296	https://www.genecards.org/cgi-bin/carddisp.pl?gene=FGF23
LOC126860933	BRD4-Independent Group 4 Enhancer GRCh37_chr10:50679962-50681161	Functional Element		9	GC10P049471	11.7252	https://www.genecards.org/cgi-bin/carddisp.pl?gene=LOC126860933
PCAT19	Prostate Cancer Associated Transcript 19	RNA Gene		19	GC19M098604	11.7187	https://www.genecards.org/cgi-bin/carddisp.pl?gene=PCAT19
TCF4	Transcription Factor 4	Protein Coding	P15884	60	GC18M055222	11.7146	https://www.genecards.org/cgi-bin/carddisp.pl?gene=TCF4
IGKV@	Immunoglobulin Kappa Variable Cluster	Gene Cluster		12	GC02U990059	11.6918	https://www.genecards.org/cgi-bin/carddisp.pl?gene=IGKV@
MIR7-3	MicroRNA 7-3	RNA Gene		25	GC19P004770	11.689	https://www.genecards.org/cgi-bin/carddisp.pl?gene=MIR7-3
CT47A10	Cancer/Testis Antigen Family 47 Member A10	Protein Coding	Q5JQC4	26	GC0XM120938	11.6836	https://www.genecards.org/cgi-bin/carddisp.pl?gene=CT47A10
GATA6-AS1	GATA6 Antisense RNA 1 (Head To Head)	RNA Gene		22	GC18M035032	11.6834	https://www.genecards.org/cgi-bin/carddisp.pl?gene=GATA6-AS1
FOXP4-AS1	FOXP4 Antisense RNA 1	RNA Gene		22	GC06M097321	11.6818	https://www.genecards.org/cgi-bin/carddisp.pl?gene=FOXP4-AS1
RYR2	Ryanodine Receptor 2	Protein Coding	Q92736	60	GC01P237042	11.6772	https://www.genecards.org/cgi-bin/carddisp.pl?gene=RYR2
TJP1	Tight Junction Protein 1	Protein Coding	Q07157	58	GC15M029699	11.6738	https://www.genecards.org/cgi-bin/carddisp.pl?gene=TJP1
FMNL1-DT	FMNL1 Divergent Transcript	RNA Gene		25	GC17M085357	11.6688	https://www.genecards.org/cgi-bin/carddisp.pl?gene=FMNL1-DT
RAB4B-EGLN2	RAB4B-EGLN2 Readthrough (NMD Candidate)	RNA Gene		20	GC19P040778	11.6651	https://www.genecards.org/cgi-bin/carddisp.pl?gene=RAB4B-EGLN2
SLMAP	Sarcolemma Associated Protein	Protein Coding	Q14BN4	52	GC03P060119	11.6625	https://www.genecards.org/cgi-bin/carddisp.pl?gene=SLMAP
AOC4P	Amine Oxidase Copper Containing 4, Pseudogene	Pseudogene		17	GC17P123068	11.6616	https://www.genecards.org/cgi-bin/carddisp.pl?gene=AOC4P
MIR611	MicroRNA 611	RNA Gene		23	GC11M061792	11.6593	https://www.genecards.org/cgi-bin/carddisp.pl?gene=MIR611
CT62	Cancer/Testis Associated 62	RNA Gene	P0C5K7	30	GC15M071110	11.6572	https://www.genecards.org/cgi-bin/carddisp.pl?gene=CT62
LINC02099	Long Intergenic Non-Protein Coding RNA 2099	RNA Gene		21	GC08P031446	11.6533	https://www.genecards.org/cgi-bin/carddisp.pl?gene=LINC02099
FGF8	Fibroblast Growth Factor 8	Protein Coding	P55075	61	GC10M101770	11.653	https://www.genecards.org/cgi-bin/carddisp.pl?gene=FGF8
PANTR1	POU3F3 Adjacent Non-Coding Transcript 1	RNA Gene		24	GC02M104764	11.6493	https://www.genecards.org/cgi-bin/carddisp.pl?gene=PANTR1
ASXL1	ASXL Transcriptional Regulator 1	Protein Coding	Q8IXJ9	56	GC20P042191	11.6465	https://www.genecards.org/cgi-bin/carddisp.pl?gene=ASXL1
LINC00668	Long Intergenic Non-Protein Coding RNA 668	RNA Gene		22	GC18M007664	11.644	https://www.genecards.org/cgi-bin/carddisp.pl?gene=LINC00668
LIG1	DNA Ligase 1	Protein Coding	P18858	59	GC19M048115	11.6383	https://www.genecards.org/cgi-bin/carddisp.pl?gene=LIG1
TTR	Transthyretin	Protein Coding	P02766	61	GC18P031557	11.6376	https://www.genecards.org/cgi-bin/carddisp.pl?gene=TTR
PEBP1	Phosphatidylethanolamine Binding Protein 1	Protein Coding	P30086	58	GC12P118158	11.6359	https://www.genecards.org/cgi-bin/carddisp.pl?gene=PEBP1
NGFR	Nerve Growth Factor Receptor	Protein Coding	P08138	60	GC17P049495	11.6338	https://www.genecards.org/cgi-bin/carddisp.pl?gene=NGFR
SNORD15A	Small Nucleolar RNA, C/D Box 15A	RNA Gene		24	GC11P075400	11.6242	https://www.genecards.org/cgi-bin/carddisp.pl?gene=SNORD15A
PPARD	Peroxisome Proliferator Activated Receptor Delta	Protein Coding	Q03181	58	GC06P144888	11.6223	https://www.genecards.org/cgi-bin/carddisp.pl?gene=PPARD
RPTOR	Regulatory Associated Protein Of MTOR Complex 1	Protein Coding	Q8N122	56	GC17P080544	11.6203	https://www.genecards.org/cgi-bin/carddisp.pl?gene=RPTOR
GJB2	Gap Junction Protein Beta 2	Protein Coding	P29033	58	GC13M020187	11.6173	https://www.genecards.org/cgi-bin/carddisp.pl?gene=GJB2
PURPL	P53 Upregulated Regulator Of P53 Levels	RNA Gene		20	GC05P027217	11.6166	https://www.genecards.org/cgi-bin/carddisp.pl?gene=PURPL
MIF	Macrophage Migration Inhibitory Factor	Protein Coding	P14174	60	GC22P023894	11.6035	https://www.genecards.org/cgi-bin/carddisp.pl?gene=MIF
PRLR	Prolactin Receptor	Protein Coding	P16471	61	GC05M035048	11.6011	https://www.genecards.org/cgi-bin/carddisp.pl?gene=PRLR
SLC25A25-AS1	SLC25A25 Antisense RNA 1	RNA Gene		21	GC09M128112	11.5996	https://www.genecards.org/cgi-bin/carddisp.pl?gene=SLC25A25-AS1
AMACR	Alpha-Methylacyl-CoA Racemase	Protein Coding	Q9UHK6	58	GC05M033986	11.5871	https://www.genecards.org/cgi-bin/carddisp.pl?gene=AMACR
POTEF-AS1	POTEF Antisense RNA 1	RNA Gene		18	GC02P146462	11.5823	https://www.genecards.org/cgi-bin/carddisp.pl?gene=POTEF-AS1
CST3	Cystatin C	Protein Coding	P01034	56	GC20M023970	11.5677	https://www.genecards.org/cgi-bin/carddisp.pl?gene=CST3
TGFB3	Transforming Growth Factor Beta 3	Protein Coding	P10600	61	GC14M075958	11.5628	https://www.genecards.org/cgi-bin/carddisp.pl?gene=TGFB3
LOC129994371	ATAC-STARR-Seq Lymphoblastoid Active Region 22910	Functional Element		7	GC05P112715	11.558	https://www.genecards.org/cgi-bin/carddisp.pl?gene=LOC129994371
BLCAP	BLCAP Apoptosis Inducing Factor	Protein Coding	P62952	41	GC20M037492	11.5445	https://www.genecards.org/cgi-bin/carddisp.pl?gene=BLCAP
LOC130067016	ATAC-STARR-Seq Lymphoblastoid Silent Region 13504	Functional Element		7	GC22P079309	11.5424	https://www.genecards.org/cgi-bin/carddisp.pl?gene=LOC130067016
MAS1L	MAS1 Proto-Oncogene Like, G Protein-Coupled Receptor	Protein Coding	P35410	47	GC06M096972	11.5413	https://www.genecards.org/cgi-bin/carddisp.pl?gene=MAS1L
ATF3	Activating Transcription Factor 3	Protein Coding	P18847	58	GC01P212565	11.5365	https://www.genecards.org/cgi-bin/carddisp.pl?gene=ATF3
ITGA3	Integrin Subunit Alpha 3	Protein Coding	P26006	62	GC17P050055	11.5347	https://www.genecards.org/cgi-bin/carddisp.pl?gene=ITGA3
FAT3	FAT Atypical Cadherin 3	Protein Coding	Q8TDW7	45	GC11P092224	11.5334	https://www.genecards.org/cgi-bin/carddisp.pl?gene=FAT3
CSNK2A1	Casein Kinase 2 Alpha 1	Protein Coding	P68400	63	GC20M000472	11.5302	https://www.genecards.org/cgi-bin/carddisp.pl?gene=CSNK2A1
CP	Ceruloplasmin	Protein Coding	P00450	61	GC03M149162	11.5287	https://www.genecards.org/cgi-bin/carddisp.pl?gene=CP
SOX5	SRY-Box Transcription Factor 5	Protein Coding	P35711	57	GC12M023529	11.5259	https://www.genecards.org/cgi-bin/carddisp.pl?gene=SOX5
TMEFF2	Transmembrane Protein With EGF Like And Two Follistatin Like Domains 2	Protein Coding	Q9UIK5	52	GC02M191950	11.5255	https://www.genecards.org/cgi-bin/carddisp.pl?gene=TMEFF2
IL11	Interleukin 11	Protein Coding	P20809	54	GC19M055364	11.5191	https://www.genecards.org/cgi-bin/carddisp.pl?gene=IL11
KCNQ1	Potassium Voltage-Gated Channel Subfamily Q Member 1	Protein Coding	P51787	62	GC11P002444	11.5144	https://www.genecards.org/cgi-bin/carddisp.pl?gene=KCNQ1
MACC1	MET Transcriptional Regulator MACC1	Protein Coding	Q6ZN28	44	GC07M020140	11.5114	https://www.genecards.org/cgi-bin/carddisp.pl?gene=MACC1
TRIP13	Thyroid Hormone Receptor Interactor 13	Protein Coding	Q15645	54	GC05P000892	11.5107	https://www.genecards.org/cgi-bin/carddisp.pl?gene=TRIP13
TMEM91	Transmembrane Protein 91	Protein Coding	Q6ZNR0	47	GC19P123111	11.5071	https://www.genecards.org/cgi-bin/carddisp.pl?gene=TMEM91
NEXN-AS1	NEXN Antisense RNA 1	RNA Gene	Q8NBZ9	31	GC01M078126	11.5043	https://www.genecards.org/cgi-bin/carddisp.pl?gene=NEXN-AS1
CCKBR	Cholecystokinin B Receptor	Protein Coding	P32239	56	GC11P006259	11.4991	https://www.genecards.org/cgi-bin/carddisp.pl?gene=CCKBR
CT47A5	Cancer/Testis Antigen Family 47 Member A5	Protein Coding	Q5JQC4	27	GC0XM120963	11.4986	https://www.genecards.org/cgi-bin/carddisp.pl?gene=CT47A5
MIR199A2	MicroRNA 199a-2	RNA Gene		28	GC01M172235	11.4938	https://www.genecards.org/cgi-bin/carddisp.pl?gene=MIR199A2
EML4	EMAP Like 4	Protein Coding	Q9HC35	52	GC02P042169	11.4938	https://www.genecards.org/cgi-bin/carddisp.pl?gene=EML4
S100A2	S100 Calcium Binding Protein A2	Protein Coding	P29034	54	GC01M153561	11.4937	https://www.genecards.org/cgi-bin/carddisp.pl?gene=S100A2
LOC130008148	ATAC-STARR-Seq Lymphoblastoid Silent Region 4588	Functional Element		6	GC12P063200	11.4889	https://www.genecards.org/cgi-bin/carddisp.pl?gene=LOC130008148
MT1DP	Metallothionein 1D, Pseudogene	Pseudogene	A1L3X4	28	GC16P056643	11.4821	https://www.genecards.org/cgi-bin/carddisp.pl?gene=MT1DP
LNCR1	Lung Cancer 1	Genetic Locus		4	GC06U900729	11.4751	https://www.genecards.org/cgi-bin/carddisp.pl?gene=LNCR1
PECAM1	Platelet And Endothelial Cell Adhesion Molecule 1	Protein Coding	P16284	53	GC17M064319	11.4718	https://www.genecards.org/cgi-bin/carddisp.pl?gene=PECAM1
DDX19A-DT	DDX19A Divergent Transcript	RNA Gene		22	GC16M073540	11.4571	https://www.genecards.org/cgi-bin/carddisp.pl?gene=DDX19A-DT
ZBED4	Zinc Finger BED-Type Containing 4	Protein Coding	O75132	45	GC22P076358	11.4529	https://www.genecards.org/cgi-bin/carddisp.pl?gene=ZBED4
GLA	Galactosidase Alpha	Protein Coding	P06280	63	GC0XM101393	11.4522	https://www.genecards.org/cgi-bin/carddisp.pl?gene=GLA
PTPN6	Protein Tyrosine Phosphatase Non-Receptor Type 6	Protein Coding	P29350	62	GC12P042126	11.4504	https://www.genecards.org/cgi-bin/carddisp.pl?gene=PTPN6
TRIO	Trio Rho Guanine Nucleotide Exchange Factor	Protein Coding	O75962	57	GC05P014143	11.4391	https://www.genecards.org/cgi-bin/carddisp.pl?gene=TRIO
MIR648	MicroRNA 648	RNA Gene		24	GC22M017980	11.4377	https://www.genecards.org/cgi-bin/carddisp.pl?gene=MIR648
CTNNA2	Catenin Alpha 2	Protein Coding	P26232	55	GC02P079185	11.4332	https://www.genecards.org/cgi-bin/carddisp.pl?gene=CTNNA2
ARHGAP27P1	Rho GTPase Activating Protein 27 Pseudogene 1	Pseudogene		16	GC17M085935	11.4328	https://www.genecards.org/cgi-bin/carddisp.pl?gene=ARHGAP27P1
CAMTA1	Calmodulin Binding Transcription Activator 1	Protein Coding	Q9Y6Y1	53	GC01P050868	11.4255	https://www.genecards.org/cgi-bin/carddisp.pl?gene=CAMTA1
SFRP1	Secreted Frizzled Related Protein 1	Protein Coding	Q8N474	56	GC08M041262	11.4125	https://www.genecards.org/cgi-bin/carddisp.pl?gene=SFRP1
SRSF2	Serine And Arginine Rich Splicing Factor 2	Protein Coding	Q01130	55	GC17M076734	11.4053	https://www.genecards.org/cgi-bin/carddisp.pl?gene=SRSF2
ZNF226	Zinc Finger Protein 226	Protein Coding	Q9NYT6	44	GC19P044165	11.405	https://www.genecards.org/cgi-bin/carddisp.pl?gene=ZNF226
LINC00636	Long Intergenic Non-Protein Coding RNA 636	RNA Gene		24	GC03P107883	11.3901	https://www.genecards.org/cgi-bin/carddisp.pl?gene=LINC00636
HSPA1A	Heat Shock Protein Family A (Hsp70) Member 1A	Protein Coding	P0DMV8	59	GC06P144781	11.3886	https://www.genecards.org/cgi-bin/carddisp.pl?gene=HSPA1A
PINK1-AS	PINK1 Antisense RNA	RNA Gene		24	GC01M020642	11.3882	https://www.genecards.org/cgi-bin/carddisp.pl?gene=PINK1-AS
SMC1A	Structural Maintenance Of Chromosomes 1A	Protein Coding	Q14683	61	GC0XM053374	11.3826	https://www.genecards.org/cgi-bin/carddisp.pl?gene=SMC1A
NUP214	Nucleoporin 214	Protein Coding	P35658	55	GC09P131125	11.3757	https://www.genecards.org/cgi-bin/carddisp.pl?gene=NUP214
CYP2C19	Cytochrome P450 Family 2 Subfamily C Member 19	Protein Coding	P33261	57	GC10P094762	11.3736	https://www.genecards.org/cgi-bin/carddisp.pl?gene=CYP2C19
CTNNA3	Catenin Alpha 3	Protein Coding	Q9UI47	54	GC10M065912	11.3734	https://www.genecards.org/cgi-bin/carddisp.pl?gene=CTNNA3
EPIST	Esophagus Epithelial Intergenic Associated Transcript	RNA Gene		22	GC05M135280	11.371	https://www.genecards.org/cgi-bin/carddisp.pl?gene=EPIST
PRINS	Psoriasis Associated Non-Protein Coding RNA Induced By Stress	RNA Gene		16	GC10U900902	11.3642	https://www.genecards.org/cgi-bin/carddisp.pl?gene=PRINS
HMGCR	3-Hydroxy-3-Methylglutaryl-CoA Reductase	Protein Coding	P04035	61	GC05P075336	11.3622	https://www.genecards.org/cgi-bin/carddisp.pl?gene=HMGCR
ST14	ST14 Transmembrane Serine Protease Matriptase	Protein Coding	Q9Y5Y6	60	GC11P130159	11.3612	https://www.genecards.org/cgi-bin/carddisp.pl?gene=ST14
MIR302A	MicroRNA 302a	RNA Gene		29	GC04M112936	11.3589	https://www.genecards.org/cgi-bin/carddisp.pl?gene=MIR302A
EWSAT1	Ewing Sarcoma Associated Transcript 1	RNA Gene		27	GC15P166682	11.3415	https://www.genecards.org/cgi-bin/carddisp.pl?gene=EWSAT1
DNTT	DNA Nucleotidylexotransferase	Protein Coding	P04053	54	GC10P096304	11.3407	https://www.genecards.org/cgi-bin/carddisp.pl?gene=DNTT
LINC02130	Long Intergenic Non-Protein Coding RNA 2130	RNA Gene		21	GC16M026030	11.3352	https://www.genecards.org/cgi-bin/carddisp.pl?gene=LINC02130
TP53I3	Tumor Protein P53 Inducible Protein 3	Protein Coding	Q53FA7	49	GC02M024078	11.3256	https://www.genecards.org/cgi-bin/carddisp.pl?gene=TP53I3
DUXAP8	Double Homeobox A Pseudogene 8	Pseudogene		14	GC22P015784	11.3162	https://www.genecards.org/cgi-bin/carddisp.pl?gene=DUXAP8
MIR521-1	MicroRNA 521-1	RNA Gene		26	GC19P053748	11.313	https://www.genecards.org/cgi-bin/carddisp.pl?gene=MIR521-1
XLOC_008559	Uncharacterized LOC105378427	RNA Gene		17	GC10P090947	11.313	https://www.genecards.org/cgi-bin/carddisp.pl?gene=XLOC_008559
XLOC_009911	Uncharacterized LOC105500240	RNA Gene		16	GC12P134690	11.313	https://www.genecards.org/cgi-bin/carddisp.pl?gene=XLOC_009911
CYP27B1	Cytochrome P450 Family 27 Subfamily B Member 1	Protein Coding	O15528	59	GC12M059652	11.3123	https://www.genecards.org/cgi-bin/carddisp.pl?gene=CYP27B1
CARD8-AS1	CARD8 Antisense RNA 1	RNA Gene		22	GC19P048255	11.3	https://www.genecards.org/cgi-bin/carddisp.pl?gene=CARD8-AS1
PPM1L	Protein Phosphatase, Mg2+/Mn2+ Dependent 1L	Protein Coding	Q5SGD2	49	GC03P160755	11.299	https://www.genecards.org/cgi-bin/carddisp.pl?gene=PPM1L
ZNF595	Zinc Finger Protein 595	Protein Coding	Q8IYB9	40	GC04P000046	11.2976	https://www.genecards.org/cgi-bin/carddisp.pl?gene=ZNF595
WARS2-IT1	WARS2 Intronic Transcript 1	RNA Gene		24	GC01P119047	11.2976	https://www.genecards.org/cgi-bin/carddisp.pl?gene=WARS2-IT1
CD86	CD86 Molecule	Protein Coding	P42081	57	GC03P122055	11.2937	https://www.genecards.org/cgi-bin/carddisp.pl?gene=CD86
TRIM28	Tripartite Motif Containing 28	Protein Coding	Q13263	56	GC19P058544	11.2931	https://www.genecards.org/cgi-bin/carddisp.pl?gene=TRIM28
PLCG2	Phospholipase C Gamma 2	Protein Coding	P16885	64	GC16P081779	11.2855	https://www.genecards.org/cgi-bin/carddisp.pl?gene=PLCG2
PKD1P6-NPIPP1	PKD1P6-NPIPP1 Readthrough	Pseudogene		16	GC16M026100	11.2762	https://www.genecards.org/cgi-bin/carddisp.pl?gene=PKD1P6-NPIPP1
STARD13	StAR Related Lipid Transfer Domain Containing 13	Protein Coding	Q9Y3M8	50	GC13M033103	11.2694	https://www.genecards.org/cgi-bin/carddisp.pl?gene=STARD13
CDC25B	Cell Division Cycle 25B	Protein Coding	P30305	58	GC20P008983	11.2679	https://www.genecards.org/cgi-bin/carddisp.pl?gene=CDC25B
ZNF473	Zinc Finger Protein 473	Protein Coding	Q8WTR7	47	GC19P123458	11.2679	https://www.genecards.org/cgi-bin/carddisp.pl?gene=ZNF473
CT55	Cancer/Testis Antigen 55	Protein Coding	Q8WUE5	39	GC0XM135156	11.2659	https://www.genecards.org/cgi-bin/carddisp.pl?gene=CT55
MIR330	MicroRNA 330	RNA Gene		30	GC19M097040	11.2633	https://www.genecards.org/cgi-bin/carddisp.pl?gene=MIR330
SUZ12P1	SUZ12 Pseudogene 1	Pseudogene		22	GC17P030709	11.2614	https://www.genecards.org/cgi-bin/carddisp.pl?gene=SUZ12P1
NT5E	5'-Nucleotidase Ecto	Protein Coding	P21589	65	GC06P085449	11.2608	https://www.genecards.org/cgi-bin/carddisp.pl?gene=NT5E
ITK	IL2 Inducible T Cell Kinase	Protein Coding	Q08881	64	GC05P157158	11.2458	https://www.genecards.org/cgi-bin/carddisp.pl?gene=ITK
MAP3K20-AS1	MAP3K20 Antisense RNA 1	RNA Gene		25	GC02M173168	11.2457	https://www.genecards.org/cgi-bin/carddisp.pl?gene=MAP3K20-AS1
MIR181B2	MicroRNA 181b-2	RNA Gene		26	GC09P124693	11.2439	https://www.genecards.org/cgi-bin/carddisp.pl?gene=MIR181B2
GPT	Glutamic--Pyruvic Transaminase	Protein Coding	P24298	55	GC08P144502	11.2438	https://www.genecards.org/cgi-bin/carddisp.pl?gene=GPT
LRRC74B	Leucine Rich Repeat Containing 74B	Protein Coding	Q6ZQY2	32	GC22P075454	11.2386	https://www.genecards.org/cgi-bin/carddisp.pl?gene=LRRC74B
AKR1C3	Aldo-Keto Reductase Family 1 Member C3	Protein Coding	P42330	58	GC10P005035	11.2282	https://www.genecards.org/cgi-bin/carddisp.pl?gene=AKR1C3
NOP10	NOP10 Ribonucleoprotein	Protein Coding	Q9NPE3	54	GC15M040534	11.2279	https://www.genecards.org/cgi-bin/carddisp.pl?gene=NOP10
HSPA9	Heat Shock Protein Family A (Hsp70) Member 9	Protein Coding	P38646	61	GC05M138554	11.2264	https://www.genecards.org/cgi-bin/carddisp.pl?gene=HSPA9
MROCKI	MARCKS Cis Regulating LncRNA Promoter Of Cytokines And Inflammation	RNA Gene		21	GC06M113869	11.2184	https://www.genecards.org/cgi-bin/carddisp.pl?gene=MROCKI
G6PD	Glucose-6-Phosphate Dehydrogenase	Protein Coding	P11413	63	GC0XM154605	11.2181	https://www.genecards.org/cgi-bin/carddisp.pl?gene=G6PD
MYH9	Myosin Heavy Chain 9	Protein Coding	P35579	61	GC22M036281	11.2174	https://www.genecards.org/cgi-bin/carddisp.pl?gene=MYH9
MST1R	Macrophage Stimulating 1 Receptor	Protein Coding	Q04912	62	GC03M054040	11.2102	https://www.genecards.org/cgi-bin/carddisp.pl?gene=MST1R
LOC130009266	ATAC-STARR-Seq Lymphoblastoid Silent Region 5123	Functional Element		6	GC12P135001	11.2101	https://www.genecards.org/cgi-bin/carddisp.pl?gene=LOC130009266
SPRED1	Sprouty Related EVH1 Domain Containing 1	Protein Coding	Q7Z699	56	GC15P038252	11.2056	https://www.genecards.org/cgi-bin/carddisp.pl?gene=SPRED1
SLC9A9	Solute Carrier Family 9 Member A9	Protein Coding	Q8IVB4	50	GC03M143265	11.2015	https://www.genecards.org/cgi-bin/carddisp.pl?gene=SLC9A9
VIM-AS1	VIM Antisense RNA 1	RNA Gene		24	GC10M017172	11.1998	https://www.genecards.org/cgi-bin/carddisp.pl?gene=VIM-AS1
ACP3	Acid Phosphatase 3	Protein Coding	P15309	55	GC03P140065	11.1937	https://www.genecards.org/cgi-bin/carddisp.pl?gene=ACP3
L1CAM	L1 Cell Adhesion Molecule	Protein Coding	P32004	60	GC0XM153864	11.1886	https://www.genecards.org/cgi-bin/carddisp.pl?gene=L1CAM
PRKAA1	Protein Kinase AMP-Activated Catalytic Subunit Alpha 1	Protein Coding	Q13131	60	GC05M040759	11.1884	https://www.genecards.org/cgi-bin/carddisp.pl?gene=PRKAA1
TACC1	Transforming Acidic Coiled-Coil Containing Protein 1	Protein Coding	O75410	52	GC08P038728	11.1874	https://www.genecards.org/cgi-bin/carddisp.pl?gene=TACC1
LGALS3BP	Galectin 3 Binding Protein	Protein Coding	Q08380	55	GC17M078971	11.1849	https://www.genecards.org/cgi-bin/carddisp.pl?gene=LGALS3BP
PTPRD-AS1	PTPRD Antisense RNA 1	RNA Gene		24	GC09P009646	11.1832	https://www.genecards.org/cgi-bin/carddisp.pl?gene=PTPRD-AS1
SERPINB3	Serpin Family B Member 3	Protein Coding	P29508	52	GC18M063655	11.1801	https://www.genecards.org/cgi-bin/carddisp.pl?gene=SERPINB3
S100A6	S100 Calcium Binding Protein A6	Protein Coding	P06703	55	GC01M163887	11.1712	https://www.genecards.org/cgi-bin/carddisp.pl?gene=S100A6
HTATIP2	HIV-1 Tat Interactive Protein 2	Protein Coding	Q9BUP3	51	GC11P020363	11.1585	https://www.genecards.org/cgi-bin/carddisp.pl?gene=HTATIP2
ALOX12	Arachidonate 12-Lipoxygenase, 12S Type	Protein Coding	P18054	57	GC17P121868	11.1537	https://www.genecards.org/cgi-bin/carddisp.pl?gene=ALOX12
CDK8	Cyclin Dependent Kinase 8	Protein Coding	P49336	62	GC13P026254	11.1327	https://www.genecards.org/cgi-bin/carddisp.pl?gene=CDK8
ZNF217	Zinc Finger Protein 217	Protein Coding	O75362	49	GC20M053567	11.1169	https://www.genecards.org/cgi-bin/carddisp.pl?gene=ZNF217
BRMS1L	BRMS1 Like Transcriptional Repressor	Protein Coding	Q5PSV4	47	GC14P035826	11.1106	https://www.genecards.org/cgi-bin/carddisp.pl?gene=BRMS1L
SLC5A5	Solute Carrier Family 5 Member 5	Protein Coding	Q92911	59	GC19P122615	11.1083	https://www.genecards.org/cgi-bin/carddisp.pl?gene=SLC5A5
RUNX1-IT1	RUNX1 Intronic Transcript 1	RNA Gene		22	GC21M035037	11.1017	https://www.genecards.org/cgi-bin/carddisp.pl?gene=RUNX1-IT1
SOX10	SRY-Box Transcription Factor 10	Protein Coding	P56693	58	GC22M081070	11.0987	https://www.genecards.org/cgi-bin/carddisp.pl?gene=SOX10
RPSA	Ribosomal Protein SA	Protein Coding	P08865	59	GC03P039406	11.0973	https://www.genecards.org/cgi-bin/carddisp.pl?gene=RPSA
CCR5	C-C Motif Chemokine Receptor 5	Protein Coding	P51681	60	GC03P059720	11.0921	https://www.genecards.org/cgi-bin/carddisp.pl?gene=CCR5
S1PR2	Sphingosine-1-Phosphate Receptor 2	Protein Coding	O95136	58	GC19M096158	11.0892	https://www.genecards.org/cgi-bin/carddisp.pl?gene=S1PR2
PRKCE	Protein Kinase C Epsilon	Protein Coding	Q02156	61	GC02P045651	11.087	https://www.genecards.org/cgi-bin/carddisp.pl?gene=PRKCE
RAG2	Recombination Activating 2	Protein Coding	P55895	52	GC11M036575	11.0823	https://www.genecards.org/cgi-bin/carddisp.pl?gene=RAG2
MAP3K7	Mitogen-Activated Protein Kinase Kinase Kinase 7	Protein Coding	O43318	64	GC06M090513	11.081	https://www.genecards.org/cgi-bin/carddisp.pl?gene=MAP3K7
CBLB	Cbl Proto-Oncogene B	Protein Coding	Q13191	58	GC03M105655	11.0803	https://www.genecards.org/cgi-bin/carddisp.pl?gene=CBLB
BRCATA	Breast Cancer, 11;22 Translocation Associated	Genetic Locus		8	GC00U936827	11.0779	https://www.genecards.org/cgi-bin/carddisp.pl?gene=BRCATA
LOC126862483	BRD4-Independent Group 4 Enhancer GRCh37_chr17:7589699-7590898	Functional Element		8	GC17P125225	11.0771	https://www.genecards.org/cgi-bin/carddisp.pl?gene=LOC126862483
HDAC3	Histone Deacetylase 3	Protein Coding	O15379	62	GC05M141620	11.0747	https://www.genecards.org/cgi-bin/carddisp.pl?gene=HDAC3
HAND2	Heart And Neural Crest Derivatives Expressed 2	Protein Coding	P61296	54	GC04M173524	11.0598	https://www.genecards.org/cgi-bin/carddisp.pl?gene=HAND2
[truncated: 28,204 more rows]

## Sheet: Superpred- SearchResults
83 Overlapped genes
APEX1
BLM
NFKB1
ADORA1
KDM1A
GPR6
CNR2
KLF5
CTSD
TRIM24
TOP2A
GRIA2
NR3C2
SCN2A
TLR4
CLK4
HSP90AB1
CHUK
DUSP3
GRIN1
SCN3A
NTRK3
NR1I2
CNR1
PIK3R1
FPR2
HSP90AA1
ADAM10
FPR1
PDE3A
SCN4A
CACNA1B
NFE2L2
SLC6A5
PDGFRB
HDAC5
TTR
RPS6KA3
MAOA
HSD17B10
RORB
STAT1
PTPN2
CHRM2
GRK5
CSNK2B
HIF1A
NTSR2
QRFPR
CHRM4
TDP1
FFAR4
THRA
GPR17
PSMB1
MIF
ALOX12
FAAH
HDAC2
GLRA1
GPBAR1
SCD
CFTR
CDC25C
TFPI
KCNA5
KDM4C
ADRB1
HTR2C
MAPK1
PIK3CD
PTGS1
C5AR1
SAE1
GUSB
SERPINE1
CCR1
SLC2A1
MAP2K2
PIK3CB
AOC3
PRCP
RXFP1
